# Supplementary material for: A miR858 variant negatively regulates resistance to tea leaf spot through targeting the CsMYB1–CsPME41 module
Source: Mol Hortic. 2026 Jul 7;6:51. doi: 10.1186/s43897-026-00238-7 (PMC13339706; doi:10.1186/s43897-026-00238-7)
Supplement: Supplementary file 5 — Supplementary Material 5. Table S1 Summary of differentially expressed genes between CsMYB1-OE vs. pBI121 control tea leaves. Table S2 Summary of differential abundant metabolites between CsMYB1-OE vs. pBI121 control tea leaves. Table S3 Interrelationships between seven stress-related mRNAs and metabolites in CsMYB1-OE and pBI121 control tea leaves. Table S4 RT-qPCR validation of 10 differentially expressed genes. Table S5 DNA affinity purification sequencing data. Table S6 The primers, oligonucleotide sequence, and probes used in this study. [file 43897_2026_238_MOESM5_ESM.xlsx]

## Sheet: Table S1
Table S1. Summary of differentially expressed genes between CsMYB1-OE vs.pBI121 control tea leaves.
Gene_id	Gene_name	EntrezID	Transcript_id	GO	KEGG	KO_ENTRY	EC	TF_Family	Description	Trans_type	FPKM.CsMYB1_1	FPKM.CsMYB1_2	FPKM.CsMYB1_3	FPKM.WT_1	FPKM.WT_2	FPKM.WT_3	FC	log2(fc)	pval	qval	Regulation	Significant
TEA011501	TEA011501		TEA011501.1	GO:0004124(cysteine synthase activity);GO:0005737(cytoplasm);GO:0006535(cysteine biosynthetic process from serine);GO:0030170(pyridoxal phosphate binding)	00920(Sulfur metabolism);00270(Cysteine and methionine metabolism)	K01738	EC:2.5.1.47		Cysteine synthase [Actinidia chinensis var. chinensis]	mrna	16.2811	14.8615	16.4274	67.1079	67.3131	67.5827	0.235491	-2.08626	0	0	down	yes
TEA012493	TEA012493		TEA012493.1	GO:0003674(molecular_function);GO:0005634(nucleus);GO:0006979(response to oxidative stress)	NA	NA	NA		uncharacterized protein LOC113730429 isoform X2 [Coffea arabica]	mrna	342.211	338.35	346.095	79.1241	76.7489	75.9306	4.42899	2.14698	0	0	up	yes
TEA030368	TEA030368		TEA030368.1	GO:0009416(response to light stimulus);GO:0009535(chloroplast thylakoid membrane);GO:0009768(photosynthesis, light harvesting in photosystem I);GO:0009941(chloroplast envelope);GO:0010287(plastoglobule);GO:0016168(chlorophyll binding);GO:0031409(pigment binding)	00196(Photosynthesis - antenna proteins)	K08912	NA		PREDICTED: chlorophyll a-b binding protein of LHCII type 1 [Vitis vinifera]	mrna	133.952	129.818	124.093	378.903	366.971	362.969	0.349791	-1.51543	0	0	down	yes
TEA002938	TEA002938		TEA002938.1	GO:0003677(DNA binding);GO:0003700(DNA binding transcription factor activity);GO:0005634(nucleus);GO:0006351(transcription, DNA-templated);GO:0006355(regulation of transcription, DNA-templated);GO:0009965(leaf morphogenesis)	NA	NA	NA		PREDICTED: BEL1-like homeodomain protein 2 [Vitis vinifera]	mrna	19.7042	19.625	19.2532	67.74	64.9545	64.197	0.297537	-1.74886	0	0	down	yes
TEA013909	TEA013909		TEA013909.1	GO:0004497(monooxygenase activity);GO:0044550(secondary metabolite biosynthetic process)	00906(Carotenoid biosynthesis)	K09838	EC:1.14.15.21		zeaxanthin epoxidase [Camellia sinensis]	mrna	32.7622	34.4531	33.3668	123.971	119.598	120.984	0.275905	-1.85775	0	0	down	yes
TEA006905	TEA006905		TEA006905.1	GO:0005313(L-glutamate transmembrane transporter activity);GO:0005887(integral component of plasma membrane);GO:0015189(L-lysine transmembrane transporter activity);GO:0015297(antiporter activity);GO:0051938(L-glutamate import);GO:1903401(L-lysine transmembrane transport)	NA	NA	NA		cationic amino acid transporter 1 [Camellia sinensis]	mrna	27.9792	29.7364	27.8027	2.92645	2.51913	2.20799	11.1736	3.48203	0	0	up	yes
TEA003400	TEA003400		TEA003400.1	GO:0005829(cytosol);GO:0008270(zinc ion binding);GO:0061630(ubiquitin protein ligase activity);GO:0071215(cellular response to abscisic acid stimulus);GO:1902584(positive regulation of response to water deprivation)	00900(Terpenoid backbone biosynthesis)	K11778	EC:2.5.1.87		hypothetical protein VITISV_028791 [Vitis vinifera]	mrna	43.754	42.8591	40.4781	11.1641	10.4563	10.8289	3.9166	1.9696	0	0	up	yes
TEA001961	TEA001961		TEA001961.1	GO:0005576(extracellular region);GO:0006869(lipid transport);GO:0008289(lipid binding);GO:0009535(chloroplast thylakoid membrane)	NA	NA	NA		PREDICTED: 14 kDa proline-rich protein DC2.15-like [Erythranthe guttata]	mrna	491.69	470.453	456.089	8.32981	7.68485	11.062	52.3784	5.7109	0	0	up	yes
TEA006319	TEA006319		TEA006319.1	GO:0005737(cytoplasm)	NA	NA	NA		Mitogen-activated protein kinase kinase kinase [Actinidia chinensis var. chinensis]	mrna	44.5885	45.2796	44.5022	15.9673	15.8605	15.951	2.81234	1.49177	0	0	up	yes
TEA029380	TEA029380		TEA029380.1	GO:0004838(L-tyrosine:2-oxoglutarate aminotransferase activity);GO:0005737(cytoplasm);GO:0005829(cytosol);GO:0006555(methionine metabolic process);GO:0006558(L-phenylalanine metabolic process);GO:0006568(tryptophan metabolic process);GO:0006569(tryptophan catabolic process);GO:0006570(tyrosine metabolic process);GO:0008483(transaminase activity);GO:0009072(aromatic amino acid family metabolic pro…	NA	NA	NA		Aspartate aminotransferase like [Actinidia chinensis var. chinensis]	mrna	177.794	167.049	165.455	63.3902	64.4978	65.0866	2.64438	1.40293	0	0	up	yes
TEA029499	TEA029499		TEA029499.1	GO:0005737(cytoplasm);GO:0005829(cytosol);GO:0010025(wax biosynthetic process);GO:0016740(transferase activity);GO:0016747(transferase activity, transferring acyl groups other than amino-acyl groups);GO:0042761(very long-chain fatty acid biosynthetic process);GO:0071555(cell wall organization)	00940(Phenylpropanoid biosynthesis);00945(Stilbenoid, diarylheptanoid and gingerol biosynthesis);00941(Flavonoid biosynthesis)	K13065	EC:2.3.1.133		Protein ECERIFERUM 26-like [Actinidia chinensis var. chinensis]	mrna	2.96072	2.89327	2.48657	66.5902	68.0199	65.3024	0.041721	-4.58308	0	0	down	yes
TEA012287	TEA012287		TEA012287.1	GO:0000156(phosphorelay response regulator activity);GO:0000160(phosphorelay signal transduction system);GO:0005515(protein binding);GO:0005634(nucleus);GO:0006351(transcription, DNA-templated);GO:0006355(regulation of transcription, DNA-templated);GO:0007623(circadian rhythm);GO:0009735(response to cytokinin);GO:0009736(cytokinin-activated signaling pathway)	04075(Plant hormone signal transduction)	K14492	NA		two-component response regulator ARR9-like [Durio zibethinus]	mrna	86.9273	86.3878	85.2113	5.43255	5.51052	4.65732	16.5718	4.05066	0	0	up	yes
TEA028092	TEA028092		TEA028092.1	GO:0009416(response to light stimulus);GO:0009535(chloroplast thylakoid membrane);GO:0009768(photosynthesis, light harvesting in photosystem I);GO:0009941(chloroplast envelope);GO:0010287(plastoglobule);GO:0016168(chlorophyll binding);GO:0031409(pigment binding)	00196(Photosynthesis - antenna proteins)	K08913	NA		chlorophyll A/B binding protein 2 [Camellia sinensis var. sinensis]	mrna	373.634	375.151	376.632	2033.64	1929.47	1841.07	0.193898	-2.36663	0	0	down	yes
TEA013847	TEA013847		TEA013847.1	GO:0000139(Golgi membrane);GO:0005794(Golgi apparatus);GO:0016021(integral component of membrane);GO:0016051(carbohydrate biosynthetic process);GO:0016757(transferase activity, transferring glycosyl groups);GO:0045489(pectin biosynthetic process);GO:0047262(polygalacturonate 4-alpha-galacturonosyltransferase activity);GO:0071555(cell wall organization)	00520(Amino sugar and nucleotide sugar metabolism)	K13648	EC:2.4.1.43		Galacturonosyltransferase [Actinidia chinensis var. chinensis]	mrna	107.117	104.173	107.825	274.967	270.986	267.89	0.392109	-1.35067	0	0	down	yes
TEA025215	TEA025215		TEA025215.1	GO:0004028(3-chloroallyl aldehyde dehydrogenase activity);GO:0004029(aldehyde dehydrogenase (NAD) activity)	00010(Glycolysis / Gluconeogenesis);00053(Ascorbate and aldarate metabolism);00620(Pyruvate metabolism);00071(Fatty acid degradation);00561(Glycerolipid metabolism);00280(Valine, leucine and isoleucine degradation);00310(Lysine degradation);00330(Arginine and proline metabolism);00340(Histidine metabolism);00380(Tryptophan metabolism);00410(beta-Alanine metabolism);00903(Limonene and pinene degra…	K00128	EC:1.2.1.3		Aldehyde dehydrogenase family 3 member like [Actinidia chinensis var. chinensis]	mrna	9.90373	9.94581	10.0055	26.8683	26.3334	27.1121	0.37173	-1.42767	0	0	down	yes
TEA017533	TEA017533		TEA017533.1	GO:0005982(starch metabolic process);GO:0005985(sucrose metabolic process);GO:0005986(sucrose biosynthetic process);GO:0008194(UDP-glycosyltransferase activity);GO:0009414(response to water deprivation);GO:0009507(chloroplast);GO:0010431(seed maturation);GO:0010555(response to mannitol);GO:0016157(sucrose synthase activity);GO:0016757(transferase activity, transferring glycosyl groups)	00500(Starch and sucrose metabolism)	K00695	EC:2.4.1.13		sucrose synthase 2 [Camellia sinensis]	mrna	348.883	360.962	356.668	160.296	163.15	162.007	2.19694	1.1355	0	0	up	yes
TEA011119	TEA011119		TEA011119.1	GO:0005829(cytosol);GO:0008171(O-methyltransferase activity);GO:0008757(S-adenosylmethionine-dependent methyltransferase activity);GO:0019438(aromatic compound biosynthetic process)	00940(Phenylpropanoid biosynthesis)	K13066	EC:2.1.1.68		caffeic acid O-methyltransferase [Camellia sinensis]	mrna	528.606	515.456	507.403	117.75	122.129	114.923	4.37275	2.12854	0	0	up	yes
TEA022762	TEA022762		TEA022762.1	GO:0004674(protein serine/threonine kinase activity);GO:0005829(cytosol);GO:0006468(protein phosphorylation);GO:0035556(intracellular signal transduction)	NA	NA	NA		Serine/threonine-protein kinase isoform 2 [Actinidia chinensis var. chinensis]	mrna	313.837	313.226	314.195	84.611	89.1947	83.4333	3.65908	1.87148	0	0	up	yes
TEA008006	TEA008006		TEA008006.1	GO:0003674(molecular_function);GO:0008150(biological_process);GO:0016021(integral component of membrane)	00900(Terpenoid backbone biosynthesis)	K15889	EC:3.1.1.-		PREDICTED: vegetative cell wall protein gp1 [Juglans regia]	mrna	104.936	109.3	111.328	275.24	263.943	271.333	0.401676	-1.3159	0	0	down	yes
TEA033844	TEA033844		TEA033844.1	GO:0005737(cytoplasm);GO:0006596(polyamine biosynthetic process);GO:0010487(thermospermine synthase activity)	NA	NA	NA		Thermospermine synthase [Actinidia chinensis var. chinensis]	mrna	83.236	80.2161	79.7019	281.164	276.784	270.892	0.293367	-1.76922	0	0	down	yes
TEA007387	TEA007387		TEA007387.1	GO:0004066(asparagine synthase (glutamine-hydrolyzing) activity);GO:0005829(cytosol);GO:0006529(asparagine biosynthetic process);GO:0006541(glutamine metabolic process);GO:0042803(protein homodimerization activity)	NA	NA	NA		Stem-specific protein [Actinidia chinensis var. chinensis]	mrna	558.449	546.844	563.457	235.01	228.214	240.978	2.3697	1.2447	0	0	up	yes
TEA017256	TEA017256		TEA017256.1	GO:0009416(response to light stimulus);GO:0009535(chloroplast thylakoid membrane);GO:0009768(photosynthesis, light harvesting in photosystem I);GO:0009941(chloroplast envelope);GO:0010287(plastoglobule);GO:0016168(chlorophyll binding);GO:0031409(pigment binding)	00196(Photosynthesis - antenna proteins)	K08914	NA		PREDICTED: chlorophyll a-b binding protein 13, chloroplastic [Vitis vinifera]	mrna	219.526	207.951	205.476	524.384	508.882	498.667	0.413173	-1.27518	0	0	down	yes
TEA016995	TEA016995		TEA016995.1	GO:0009813(flavonoid biosynthetic process);GO:0043231(intracellular membrane-bounded organelle);GO:0052696(flavonoid glucuronidation);GO:0080043(quercetin 3-O-glucosyltransferase activity);GO:0080044(quercetin 7-O-glucosyltransferase activity)	NA	NA	NA		7-deoxyloganetin glucosyltransferase [Actinidia chinensis var. chinensis]	mrna	317.978	312.656	309.394	37.323	34.9701	35.4268	8.7266	3.12542	0	0	up	yes
TEA012149	TEA012149		TEA012149.1	GO:0009055(electron transfer activity);GO:0009507(chloroplast);GO:0009536(plastid);GO:0009706(chloroplast inner membrane);GO:0009941(chloroplast envelope);GO:0010277(chlorophyllide a oxygenase [overall] activity);GO:0015031(protein transport);GO:0016021(integral component of membrane);GO:0046872(metal ion binding);GO:0051537(2 iron, 2 sulfur cluster binding);GO:0055114(oxidation-reduction process)	00860(Porphyrin and chlorophyll metabolism)	K13071	EC:1.14.15.17		Protochlorophyllide-dependent translocon component 52 like [Actinidia chinensis var. chinensis]	mrna	102.847	102.354	98.3596	250.29	251.221	254.61	0.401471	-1.31663	0	0	down	yes
TEA018449	TEA018449		TEA018449.1	GO:0005506(iron ion binding);GO:0005737(cytoplasm);GO:0006949(syncytium formation);GO:0016491(oxidoreductase activity);GO:0019310(inositol catabolic process);GO:0019853(L-ascorbic acid biosynthetic process);GO:0050113(inositol oxygenase activity);GO:0055114(oxidation-reduction process)	00053(Ascorbate and aldarate metabolism);00562(Inositol phosphate metabolism)	K00469	EC:1.13.99.1		Inositol oxygenase [Actinidia chinensis var. chinensis]	mrna	79.9492	76.2815	80.6329	157.641	158.359	165.157	0.49228	-1.02245	0	0	down	yes
TEA016870	TEA016870		TEA016870.1	GO:0005618(cell wall);GO:0033609(oxalate metabolic process);GO:0046564(oxalate decarboxylase activity)	00450(Selenocompound metabolism)	K00384	EC:1.8.1.9		germin-like protein [Camellia sinensis]	mrna	7.79914	6.60785	7.04778	54.4878	50.4135	53.2416	0.135667	-2.88186	0	0	down	yes
TEA030435	TEA030435		TEA030435.1	GO:0004089(carbonate dehydratase activity);GO:0005886(plasma membrane);GO:0008270(zinc ion binding);GO:0009409(response to cold);GO:0009507(chloroplast);GO:0009535(chloroplast thylakoid membrane);GO:0009570(chloroplast stroma);GO:0009579(thylakoid);GO:0009817(defense response to fungus, incompatible interaction);GO:0009941(chloroplast envelope);GO:0010037(response to carbon dioxide);GO:0010119(re…	00910(Nitrogen metabolism)	K01673	EC:4.2.1.1		PREDICTED: carbonic anhydrase 2-like [Juglans regia]	mrna	141.339	135.575	135.47	986.133	996.81	1008.27	0.137865	-2.85868	0	0	down	yes
TEA003780	TEA003780		TEA003780.1	GO:0005768(endosome);GO:0005774(vacuolar membrane);GO:0005802(trans-Golgi network);GO:0008757(S-adenosylmethionine-dependent methyltransferase activity);GO:0032259(methylation)	NA	NA	NA		Methyltransferase [Actinidia chinensis var. chinensis]	mrna	183.702	192.781	186.571	59.6717	58.4807	59.6384	3.16695	1.66309	0	0	up	yes
TEA024927	TEA024927		TEA024927.1	GO:0004672(protein kinase activity);GO:0004674(protein serine/threonine kinase activity);GO:0005524(ATP binding);GO:0005576(extracellular region);GO:0005886(plasma membrane);GO:0006468(protein phosphorylation);GO:0016021(integral component of membrane)	NA	NA	NA		Leucine-rich repeat receptor-like serine/threonine-protein kinase [Actinidia chinensis var. chinensis]	mrna	70.688	73.9276	73.9471	29.3098	28.8077	28.7039	2.51738	1.33192	0	0	up	yes
TEA016332	TEA016332		TEA016332.1	GO:0004674(protein serine/threonine kinase activity);GO:0005886(plasma membrane)	NA	NA	NA		LRR receptor-like serine/threonine-protein kinase [Actinidia chinensis var. chinensis]	mrna	59.2029	64.4784	64.5539	9.46154	8.13738	8.45983	7.22349	2.8527	0	0	up	yes
TEA009271	TEA009271		TEA009271.1	GO:0005509(calcium ion binding);GO:0009507(chloroplast);GO:0009534(chloroplast thylakoid);GO:0009535(chloroplast thylakoid membrane);GO:0009543(chloroplast thylakoid lumen);GO:0009570(chloroplast stroma);GO:0009579(thylakoid);GO:0009654(photosystem II oxygen evolving complex);GO:0015979(photosynthesis);GO:0019898(extrinsic component of membrane);GO:0030095(chloroplast photosystem II);GO:0031977(t…	00195(Photosynthesis)	K08901	NA		hypothetical protein CISIN_1g026780mg [Citrus sinensis]	mrna	550.081	521.457	533.436	1525.29	1479.96	1536.64	0.353372	-1.50074	0	0	down	yes
TEA012865	TEA012865		TEA012865.1	GO:0000155(phosphorelay sensor kinase activity);GO:0000160(phosphorelay signal transduction system);GO:0004673(protein histidine kinase activity);GO:0004721(phosphoprotein phosphatase activity);GO:0005034(osmosensor activity);GO:0005515(protein binding);GO:0005783(endoplasmic reticulum);GO:0005789(endoplasmic reticulum membrane);GO:0005886(plasma membrane);GO:0006468(protein phosphorylation);GO:0…	04075(Plant hormone signal transduction)	K14489	EC:2.7.13.3		Histidine kinase [Actinidia chinensis var. chinensis]	mrna	31.545	32.1629	31.0836	2.4429	2.46919	1.96836	13.7769	3.78418	0	0	up	yes
TEA015653	TEA015653		TEA015653.1	GO:0003674(molecular_function);GO:0008150(biological_process);GO:0009507(chloroplast)	NA	NA	NA		Increased rDNA silencing protein [Actinidia chinensis var. chinensis]	mrna	3.43128	4.43358	4.43837	103.114	102.66	102.652	0.0398904	-4.64781	0	0	down	yes
TEA011206	TEA011206		TEA011206.1	GO:0004029(aldehyde dehydrogenase (NAD) activity)	00010(Glycolysis / Gluconeogenesis);00053(Ascorbate and aldarate metabolism);00620(Pyruvate metabolism);00071(Fatty acid degradation);00561(Glycerolipid metabolism);00280(Valine, leucine and isoleucine degradation);00310(Lysine degradation);00330(Arginine and proline metabolism);00340(Histidine metabolism);00380(Tryptophan metabolism);00410(beta-Alanine metabolism);00903(Limonene and pinene degra…	K00128	EC:1.2.1.3		PREDICTED: aldehyde dehydrogenase family 2 member B7, mitochondrial-like [Nelumbo nucifera]	mrna	47.2302	48.6741	48.5856	13.2731	13.6363	12.4188	3.67394	1.87733	0	0	up	yes
TEA018122	TEA018122		TEA018122.1	GO:0005887(integral component of plasma membrane);GO:0008519(ammonium transmembrane transporter activity);GO:0015695(organic cation transport);GO:0019740(nitrogen utilization);GO:0072488(ammonium transmembrane transport)	NA	NA	NA		ammonium transporter 3 member 3-like isoform X1 [Quercus suber]	mrna	15.3792	14.7414	15.7431	2.28305	2.36493	2.17642	6.72056	2.74858	0	0	up	yes
TEA028424	TEA028424		TEA028424.1	GO:0005634(nucleus);GO:0005783(endoplasmic reticulum);GO:0008270(zinc ion binding);GO:0016567(protein ubiquitination);GO:0016740(transferase activity);GO:1902456(regulation of stomatal opening)	04120(Ubiquitin mediated proteolysis)	K10144	EC:2.3.2.27		E3 ubiquitin-protein ligase RZFP34-like isoform X4 [Rosa chinensis]	mrna	495.277	487.119	486.343	76.6964	74.6519	79.0462	6.37488	2.6724	0	0	up	yes
TEA016614	TEA016614		TEA016614.1	GO:0003677(DNA binding);GO:0003700(DNA binding transcription factor activity);GO:0005634(nucleus);GO:0006351(transcription, DNA-templated);GO:0006355(regulation of transcription, DNA-templated);GO:0009741(response to brassinosteroid);GO:0009873(ethylene-activated signaling pathway);GO:0009910(negative regulation of flower development);GO:0045892(negative regulation of transcription, DNA-templated…	NA	NA	NA		RAV transcription factor [Camellia sinensis]	mrna	101.758	104.828	99.0064	17.0772	17.1531	16.0902	6.07292	2.60239	0	0	up	yes
TEA031800	TEA031800		TEA031800.1	GO:0005634(nucleus);GO:0006355(regulation of transcription, DNA-templated)	NA	NA	NA		LOB domain-containing protein [Actinidia chinensis var. chinensis]	mrna	37.308	37.2099	35.7967	1.43168	2.25868	1.62837	20.7408	4.3744	0	0	up	yes
TEA006332	TEA006332		TEA006332.1	GO:0005886(plasma membrane)	NA	NA	NA		Rust resistance kinase [Actinidia chinensis var. chinensis]	mrna	155.766	161.042	151.072	45.3842	49.7903	48.2218	3.26284	1.70613	0	0	up	yes
TEA017627	TEA017627		TEA017627.1	GO:0005515(protein binding);GO:0005634(nucleus);GO:0005737(cytoplasm);GO:0005886(plasma membrane);GO:0006355(regulation of transcription, DNA-templated);GO:0008289(lipid binding);GO:0030941(chloroplast targeting sequence binding);GO:0031359(integral component of chloroplast outer membrane);GO:0045036(protein targeting to chloroplast)	NA	NA	NA		Ankyrin repeat domain-containing protein [Actinidia chinensis var. chinensis]	mrna	263.62	259.102	242.883	556.121	549.096	562.37	0.45911	-1.12309	0	0	down	yes
TEA001407	TEA001407		TEA001407.1	GO:0003674(molecular_function);GO:0005768(endosome);GO:0005794(Golgi apparatus);GO:0005802(trans-Golgi network);GO:0008150(biological_process);GO:0016021(integral component of membrane)	NA	NA	NA		TPR-containing protein [Actinidia chinensis var. chinensis]	mrna	152.532	141.606	136.227	35.6383	32.5065	33.8024	4.22145	2.07774	0	0	up	yes
TEA008043	TEA008043		TEA008043.1	GO:0004674(protein serine/threonine kinase activity);GO:0005886(plasma membrane);GO:0006468(protein phosphorylation);GO:0006952(defense response);GO:0009506(plasmodesma)	NA	NA	NA		G-type lectin S-receptor-like serine/threonine-protein kinase [Actinidia chinensis var. chinensis]	mrna	74.5675	74.9828	73.3528	20.5987	19.4167	18.9343	3.78124	1.91886	0	0	up	yes
TEA025552	TEA025552		TEA025552.1	GO:0005215(transporter activity);GO:0005886(plasma membrane);GO:0006857(oligopeptide transport);GO:0015293(symporter activity);GO:0015706(nitrate transport);GO:0016020(membrane);GO:0016021(integral component of membrane);GO:0042128(nitrate assimilation);GO:0055085(transmembrane transport);GO:0080054(low-affinity nitrate transmembrane transporter activity)	NA	NA	NA		Protein NRT1/ PTR FAMILY 2.13 like, partial [Actinidia chinensis var. chinensis]	mrna	238.496	238.565	235.828	70.1322	70.2996	67.0486	3.43593	1.7807	0	0	up	yes
TEA002093	TEA002093		TEA002093.1	GO:0005515(protein binding)	00195(Photosynthesis)	K02641	EC:1.18.1.2		Ferredoxin--NADP reductase, leaf-type isozyme like [Actinidia chinensis var. chinensis]	mrna	267.113	266.046	272.482	860.235	860.809	859.898	0.31215	-1.67969	0	0	down	yes
TEA005207	TEA005207		TEA005207.1	GO:0007275(multicellular organism development);GO:0009507(chloroplast);GO:0016020(membrane);GO:0016021(integral component of membrane);GO:0046872(metal ion binding);GO:0055114(oxidation-reduction process)	NA	NA	NA		Cytochrome b561 and DOMON domain-containing protein [Actinidia chinensis var. chinensis]	mrna	121.615	118.686	111.511	5.2542	6.08887	6.71575	19.4815	4.28403	0	0	up	yes
TEA022315	TEA022315		TEA022315.1	GO:0005089(Rho guanyl-nucleotide exchange factor activity);GO:0005634(nucleus);GO:0005737(cytoplasm);GO:0005886(plasma membrane);GO:0009793(embryo development ending in seed dormancy);GO:0009860(pollen tube growth);GO:0080092(regulation of pollen tube growth);GO:0090406(pollen tube)	NA	NA	NA		Rop guanine nucleotide exchange factor like [Actinidia chinensis var. chinensis]	mrna	90.0543	89.9068	85.5971	330.96	327.817	319.095	0.271568	-1.88062	0	0	down	yes
TEA016942	TEA016942		TEA016942.1	GO:0009416(response to light stimulus);GO:0009535(chloroplast thylakoid membrane);GO:0009768(photosynthesis, light harvesting in photosystem I);GO:0009941(chloroplast envelope);GO:0010287(plastoglobule);GO:0016168(chlorophyll binding);GO:0031409(pigment binding)	00196(Photosynthesis - antenna proteins)	K08910	NA		chlorophyll a-b binding protein CAB11 [Solanum lycopersicum]	mrna	59.3075	59.4308	59.6833	435.372	425.905	420.446	0.139204	-2.84472	0	0	down	yes
TEA014275	TEA014275		TEA014275.1	GO:0003950(NAD+ ADP-ribosyltransferase activity);GO:0005634(nucleus);GO:0005739(mitochondrion);GO:0007275(multicellular organism development);GO:0009651(response to salt stress);GO:0016363(nuclear matrix);GO:0072593(reactive oxygen species metabolic process)	NA	NA	NA		Inactive poly [ADP-ribose] polymerase SRO2 [Actinidia chinensis var. chinensis]	mrna	53.9609	54.9089	55.1174	1.38935	1.30158	1.84845	36.1254	5.17494	0	0	up	yes
TEA017208	TEA017208		TEA017208.1	GO:0003674(molecular_function);GO:0005739(mitochondrion);GO:0008150(biological_process);GO:0016021(integral component of membrane)	NA	NA	NA		NADH dehydrogenase [ubiquinone] 1 alpha subcomplex subunit like [Actinidia chinensis var. chinensis]	mrna	158.065	164.458	175.049	1.24338	1.30623	0.909745	143.834	7.16826	0	0	up	yes
TEA002976	TEA002976		TEA002976.1	GO:0009699(phenylpropanoid biosynthetic process);GO:0042349(guiding stereospecific synthesis activity)	NA	NA	NA		PREDICTED: dirigent protein 19-like [Malus domestica]	mrna	194.011	167.456	177.11	33.4918	33.7411	35.8233	5.22606	2.38572	0	0	up	yes
TEA001686	TEA001686		TEA001686.1	GO:0004497(monooxygenase activity);GO:0009507(chloroplast);GO:0009570(chloroplast stroma);GO:0009573(chloroplast ribulose bisphosphate carboxylase complex);GO:0009579(thylakoid);GO:0009637(response to blue light);GO:0009853(photorespiration);GO:0009941(chloroplast envelope);GO:0010114(response to red light);GO:0010218(response to far red light);GO:0015977(carbon fixation);GO:0016020(membrane);GO:…	00630(Glyoxylate and dicarboxylate metabolism);00710(Carbon fixation in photosynthetic organisms)	K01602	EC:4.1.1.39		PREDICTED: ribulose bisphosphate carboxylase small chain 3B, chloroplastic [Eucalyptus grandis]	mrna	589.158	570.422	588.003	2936.85	2912.83	2877.41	0.200248	-2.32014	0	0	down	yes
TEA027510	TEA027510		TEA027510.1	GO:0005783(endoplasmic reticulum)	04141(Protein processing in endoplasmic reticulum);04626(Plant-pathogen interaction)	K09487	NA		endoplasmin homolog [Ziziphus jujuba]	mrna	232.091	235.205	236.123	85.471	84.9583	83.4207	2.771	1.47041	0	0	up	yes
TEA004422	TEA004422		TEA004422.1	GO:0001887(selenium compound metabolic process);GO:0003962(cystathionine gamma-synthase activity);GO:0009086(methionine biosynthetic process);GO:0009507(chloroplast);GO:0009570(chloroplast stroma);GO:0030170(pyridoxal phosphate binding)	00920(Sulfur metabolism);00270(Cysteine and methionine metabolism);00450(Selenocompound metabolism)	K01739	EC:2.5.1.48		Cystathionine gamma-synthase [Actinidia chinensis var. chinensis]	mrna	192.97	201.344	203.583	81.0828	82.0471	80.2651	2.45649	1.2966	0	0	up	yes
TEA008965	TEA008965		TEA008965.1	GO:0005887(integral component of plasma membrane);GO:0009705(plant-type vacuole membrane);GO:0009992(cellular water homeostasis);GO:0015250(water channel activity);GO:0015254(glycerol channel activity);GO:0034220(ion transmembrane transport);GO:0042807(central vacuole)	NA	NA	NA		aquaporin protein AQU21 [Camellia sinensis]	mrna	244.383	234.028	248.131	21.9895	23.4226	25.337	10.2693	3.36026	0	0	up	yes
TEA000608	TEA000608		TEA000608.1	GO:0004674(protein serine/threonine kinase activity);GO:0005524(ATP binding);GO:0005886(plasma membrane);GO:0006468(protein phosphorylation);GO:0007169(transmembrane receptor protein tyrosine kinase signaling pathway);GO:0009507(chloroplast);GO:0016021(integral component of membrane);GO:0016301(kinase activity)	NA	NA	NA		Receptor-like protein kinase [Actinidia chinensis var. chinensis]	mrna	29.6994	29.9157	30.5207	5.74717	5.39497	5.28317	5.48762	2.45618	0	0	up	yes
TEA020908	TEA020908		TEA020908.1	GO:0004478(methionine adenosyltransferase activity);GO:0005829(cytosol)	00270(Cysteine and methionine metabolism)	K00789	EC:2.5.1.6		S-adenosylmethionine synthase 2 [Quercus suber]	mrna	59.4352	59.317	58.7497	13.1064	13.0596	12.8022	4.55504	2.18746	0	0	up	yes
TEA007223	TEA007223		TEA007223.1	GO:0003849(3-deoxy-7-phosphoheptulonate synthase activity);GO:0009073(aromatic amino acid family biosynthetic process);GO:0009423(chorismate biosynthetic process);GO:0009507(chloroplast);GO:0009536(plastid);GO:0016020(membrane)	00400(Phenylalanine, tyrosine and tryptophan biosynthesis)	K01626	EC:2.5.1.54		Phospho-2-dehydro-3-deoxyheptonate aldolase [Actinidia chinensis var. chinensis]	mrna	89.9243	90.0208	94.9901	26.5805	23.5647	25.4067	3.63902	1.86355	0	0	up	yes
TEA017392	TEA017392		TEA017392.1	GO:0005634(nucleus);GO:0005829(cytosol);GO:0009507(chloroplast);GO:0009636(response to toxic substance);GO:0019478(D-amino acid catabolic process);GO:0046872(metal ion binding);GO:0051499(D-aminoacyl-tRNA deacylase activity)	NA	NA	NA		D-aminoacyl-tRNA deacylase [Actinidia chinensis var. chinensis]	mrna	106.707	103.309	97.9825	11.3859	10.3865	10.7448	9.47186	3.24365	0	0	up	yes
TEA008673	TEA008673		TEA008673.1	GO:0004197(cysteine-type endopeptidase activity);GO:0005615(extracellular space);GO:0005764(lysosome);GO:0051603(proteolysis involved in cellular protein catabolic process)	NA	NA	NA		Cysteine protease [Actinidia chinensis var. chinensis]	mrna	184.167	182	177.979	374.087	365.683	360.238	0.494675	-1.01545	0	0	down	yes
TEA016143	TEA016143		TEA016143.1	GO:0004489(methylenetetrahydrofolate reductase (NAD(P)H) activity);GO:0005829(cytosol);GO:0006730(one-carbon metabolic process)	00670(One carbon pool by folate)	K00297	EC:1.5.1.20		Methylenetetrahydrofolate reductase [Actinidia chinensis var. chinensis]	mrna	63.4748	65.8158	65.1065	11.9477	11.5232	12.4246	5.41564	2.43713	0	0	up	yes
TEA029764	TEA029764		TEA029764.1	GO:0008422(beta-glucosidase activity);GO:1901657(glycosyl compound metabolic process)	00500(Starch and sucrose metabolism);00460(Cyanoamino acid metabolism);00940(Phenylpropanoid biosynthesis)	K05350	EC:3.2.1.21		beta-glucosidase 8 GH1 family [Camellia sinensis]	mrna	12.9226	14.0419	14.2394	73.2482	68.2631	67.9785	0.196687	-2.34603	0	0	down	yes
TEA021122	TEA021122		TEA021122.1	NA	NA	NA	NA		hypothetical protein CTI12_AA422950 [Artemisia annua]	mrna	37.2293	39.9794	39.1485	139.846	142.051	143.387	0.273598	-1.86987	0	0	down	yes
TEA004903	TEA004903		TEA004903.1	GO:0003993(acid phosphatase activity);GO:0005576(extracellular region);GO:0005886(plasma membrane);GO:0009395(phospholipid catabolic process);GO:0016788(hydrolase activity, acting on ester bonds)	00562(Inositol phosphate metabolism);00564(Glycerophospholipid metabolism);00565(Ether lipid metabolism)	K01114	EC:3.1.4.3		Non-specific phospholipase [Actinidia chinensis var. chinensis]	mrna	93.4847	88.6189	93.601	26.9952	25.1997	25.3393	3.55591	1.83022	0	0	up	yes
TEA026423	TEA026423		TEA026423.1	GO:0005506(iron ion binding);GO:0006457(protein folding);GO:0009055(electron transfer activity);GO:0009507(chloroplast)	NA	NA	NA		Chaperone protein like [Actinidia chinensis var. chinensis]	mrna	24.9518	24.6715	24.4379	208.813	223.912	210.937	0.115062	-3.11951	0	0	down	yes
TEA030186	TEA030186		TEA030186.1	GO:0004252(serine-type endopeptidase activity);GO:0005618(cell wall)	NA	NA	NA		Subtilisin-like protease [Actinidia chinensis var. chinensis]	mrna	83.4161	86.0761	87.0035	23.8893	22.7061	22.6797	3.70256	1.88853	0	0	up	yes
TEA017634	TEA017634		TEA017634.1	GO:0004750(ribulose-phosphate 3-epimerase activity);GO:0005829(cytosol);GO:0009052(pentose-phosphate shunt, non-oxidative branch);GO:0019323(pentose catabolic process);GO:0044262(cellular carbohydrate metabolic process);GO:0046872(metal ion binding)	00030(Pentose phosphate pathway);00040(Pentose and glucuronate interconversions);00710(Carbon fixation in photosynthetic organisms)	K01783	EC:5.1.3.1		Ribulose-phosphate 3-epimerase [Actinidia chinensis var. chinensis]	mrna	115.998	119.518	124.437	344.194	340.983	340.328	0.351	-1.51046	0	0	down	yes
TEA017325	TEA017325		TEA017325.1	GO:0004648(O-phospho-L-serine:2-oxoglutarate aminotransferase activity)	00260(Glycine, serine and threonine metabolism);00750(Vitamin B6 metabolism)	K00831	EC:2.6.1.52		Phosphoserine aminotransferase [Actinidia chinensis var. chinensis]	mrna	154.083	159.736	155.443	43.9159	45.2924	42.954	3.55064	1.82808	0	0	up	yes
TEA003342	TEA003342		TEA003342.1	GO:0005524(ATP binding);GO:0005618(cell wall);GO:0005634(nucleus);GO:0009409(response to cold);GO:0009416(response to light stimulus);GO:0009507(chloroplast);GO:0009535(chloroplast thylakoid membrane);GO:0009570(chloroplast stroma);GO:0009579(thylakoid);GO:0009753(response to jasmonic acid);GO:0009941(chloroplast envelope);GO:0010150(leaf senescence);GO:0010287(plastoglobule);GO:0010319(stromule)…	03010(Ribosome)	K02960	NA		Ribulose bisphosphate carboxylase/oxygenase activase 1, chloroplastic [Vitis vinifera]	mrna	530.069	535.778	517.196	2268.55	2268.5	2237.55	0.233674	-2.09743	0	0	down	yes
TEA016447	TEA016447		TEA016447.1	GO:0000302(response to reactive oxygen species);GO:0004322(ferroxidase activity);GO:0005506(iron ion binding);GO:0005737(cytoplasm);GO:0005739(mitochondrion);GO:0006826(iron ion transport);GO:0006879(cellular iron ion homeostasis);GO:0006880(intracellular sequestering of iron ion);GO:0008199(ferric iron binding);GO:0009409(response to cold);GO:0009507(chloroplast);GO:0009535(chloroplast thylakoid…	NA	NA	NA		ferritin-3, chloroplastic-like [Olea europaea var. sylvestris]	mrna	89.1081	87.3688	86.8006	6.04931	5.99029	6.60724	14.1191	3.81958	0	0	up	yes
TEA021210	TEA021210		TEA021210.1	GO:0008152(metabolic process);GO:0016787(hydrolase activity)	NA	NA	NA		Haloacid dehalogenase-like hydrolase domain-containing protein [Actinidia chinensis var. chinensis]	mrna	172.125	162.168	163.431	29.6248	27.599	27.8513	5.85041	2.54854	0	0	up	yes
TEA020389	TEA020389		TEA020389.1	GO:0005634(nucleus);GO:0005737(cytoplasm);GO:0005829(cytosol)	NA	NA	NA		Protein TSS like [Actinidia chinensis var. chinensis]	mrna	26.0265	26.8131	27.1125	74.6101	77.0271	73.3696	0.355332	-1.49276	0	0	down	yes
TEA023017	TEA023017		TEA023017.1	GO:0009416(response to light stimulus);GO:0009535(chloroplast thylakoid membrane);GO:0009768(photosynthesis, light harvesting in photosystem I);GO:0009941(chloroplast envelope);GO:0010287(plastoglobule);GO:0016168(chlorophyll binding);GO:0031409(pigment binding)	00196(Photosynthesis - antenna proteins)	K08916	NA		chlorophyll A/B binding protein 1 (chloroplast) [Camellia sinensis var. sinensis]	mrna	631.654	636.634	607.759	2227.07	2216.94	2153.06	0.284376	-1.81413	0	0	down	yes
TEA026237	TEA026237		TEA026237.1	GO:0005509(calcium ion binding);GO:0009507(chloroplast);GO:0009535(chloroplast thylakoid membrane);GO:0009543(chloroplast thylakoid lumen);GO:0009579(thylakoid);GO:0009654(photosystem II oxygen evolving complex);GO:0015979(photosynthesis);GO:0019898(extrinsic component of membrane);GO:0031977(thylakoid lumen)	NA	NA	NA		PsbP domain-containing protein [Actinidia chinensis var. chinensis]	mrna	17.0588	17.6498	18.6984	86.9578	84.6824	83.925	0.208976	-2.25859	0	0	down	yes
TEA027933	TEA027933		TEA027933.1	GO:0000166(nucleotide binding);GO:0005737(cytoplasm);GO:0005834(heterotrimeric G-protein complex);GO:0008150(biological_process)	00270(Cysteine and methionine metabolism)	K00558	EC:2.1.1.37		PREDICTED: uncharacterized protein LOC108984971 [Juglans regia]	mrna	62.6686	63.1993	63.8864	16.9911	16.8488	17.1341	3.72257	1.8963	0	0	up	yes
TEA014151	TEA014151		TEA014151.1	GO:0003951(NAD+ kinase activity);GO:0006741(NADP biosynthetic process);GO:0016310(phosphorylation);GO:0019674(NAD metabolic process)	00760(Nicotinate and nicotinamide metabolism)	K00858	EC:2.7.1.23		NAD kinase [Actinidia chinensis var. chinensis]	mrna	38.0499	39.7925	36.846	95.3786	99.1208	97.8512	0.392297	-1.34998	0	0	down	yes
TEA032678	TEA032678		TEA032678.1	GO:0009416(response to light stimulus);GO:0009535(chloroplast thylakoid membrane);GO:0009768(photosynthesis, light harvesting in photosystem I);GO:0009941(chloroplast envelope);GO:0010287(plastoglobule);GO:0016168(chlorophyll binding);GO:0031409(pigment binding)	00196(Photosynthesis - antenna proteins)	K08915	NA		chlorophyll a-b binding protein CP29.2, chloroplastic [Olea europaea var. sylvestris]	mrna	245.67	247.227	249.751	564.354	540.528	509.281	0.460083	-1.12003	0	0	down	yes
TEA029758	TEA029758		TEA029758.1	GO:0005515(protein binding);GO:0009507(chloroplast);GO:0009534(chloroplast thylakoid);GO:0009535(chloroplast thylakoid membrane);GO:0009707(chloroplast outer membrane);GO:0009723(response to ethylene);GO:0009941(chloroplast envelope);GO:0015979(photosynthesis);GO:0015995(chlorophyll biosynthetic process);GO:0016020(membrane);GO:0016491(oxidoreductase activity);GO:0016630(protochlorophyllide reduc…	00860(Porphyrin and chlorophyll metabolism)	K00218	EC:1.3.1.33		protochlorophyllide reductase, chloroplastic [Hevea brasiliensis]	mrna	74.882	76.0812	75.0903	243.495	244.927	238.461	0.31099	-1.68506	0	0	down	yes
TEA010221	TEA010221		TEA010221.1	GO:0003674(molecular_function);GO:0005634(nucleus);GO:0008150(biological_process)	NA	NA	NA		hypothetical protein CEY00_Acc17182 [Actinidia chinensis var. chinensis]	mrna	124.832	126.46	129.929	17.4884	17.5483	19.3316	7.01181	2.80979	0	0	up	yes
TEA019132	TEA019132		TEA019132.1	GO:0004553(hydrolase activity, hydrolyzing O-glycosyl compounds);GO:0030247(polysaccharide binding);GO:0046658(anchored component of plasma membrane)	00500(Starch and sucrose metabolism)	K19892	EC:3.2.1.39		glucan endo-1,3-beta-glucosidase, basic vacuolar isoform-like [Hevea brasiliensis]	mrna	94.1457	93.5267	91.2331	8.15094	8.00527	8.60733	11.2628	3.49349	0	0	up	yes
TEA022973	TEA022973		TEA022973.1	GO:0006754(ATP biosynthetic process);GO:0009507(chloroplast);GO:0009534(chloroplast thylakoid);GO:0009535(chloroplast thylakoid membrane);GO:0009544(chloroplast ATP synthase complex);GO:0009579(thylakoid);GO:0009772(photosynthetic electron transport in photosystem II);GO:0009941(chloroplast envelope);GO:0015986(ATP synthesis coupled proton transport);GO:0016020(membrane);GO:0030234(enzyme regulat…	00190(Oxidative phosphorylation);00195(Photosynthesis)	K02115	NA		ATPase, F1 complex, gamma subunit [Trema orientale]	mrna	80.5025	82.726	85.2355	372.933	374.195	360.269	0.224367	-2.15606	0	0	down	yes
TEA026913	TEA026913		TEA026913.1	GO:0005886(plasma membrane);GO:0016021(integral component of membrane);GO:0042626(ATPase activity, coupled to transmembrane movement of substances)	02010(ABC transporters)	K05681	NA		ABC transporter G family member 36 like [Actinidia chinensis var. chinensis]	mrna	27.2255	28.4797	27.7045	7.26374	7.09485	6.70664	3.9596	1.98535	0	0	up	yes
TEA000200	TEA000200		TEA000200.1	NA	00230(Purine metabolism);00240(Pyrimidine metabolism);03020(RNA polymerase)	K03021	EC:2.7.7.6		LRR receptor-like serine/threonine-protein kinase [Actinidia chinensis var. chinensis]	mrna	30.3166	32.3702	30.0544	4.51704	4.3037	4.44823	6.98933	2.80516	0	0	up	yes
TEA027542	TEA027542		TEA027542.1	GO:0005096(GTPase activator activity);GO:0005622(intracellular);GO:0006886(intracellular protein transport);GO:0012505(endomembrane system);GO:0017137(Rab GTPase binding);GO:0031338(regulation of vesicle fusion);GO:0090630(activation of GTPase activity)	NA	NA	NA		Ecotropic viral integration site 5 protein [Actinidia chinensis var. chinensis]	mrna	125.743	125.418	127.072	49.3641	49.2329	52.3893	2.50508	1.32486	0	0	up	yes
TEA032997	TEA032997		TEA032997.1	GO:0003674(molecular_function);GO:0009507(chloroplast);GO:0016021(integral component of membrane);GO:1990641(response to iron ion starvation)	NA	NA	NA		uncharacterized protein LOC110654108 [Hevea brasiliensis]	mrna	0.683006	0.697399	0.704023	8.08016	8.04042	8.98679	0.0830206	-3.59039	0	0	down	yes
TEA015035	TEA015035		TEA015035.1	GO:0008171(O-methyltransferase activity);GO:0008757(S-adenosylmethionine-dependent methyltransferase activity);GO:0019438(aromatic compound biosynthetic process)	00380(Tryptophan metabolism)	K22588	EC:2.1.1.4		O-methyltransferase [Camptotheca acuminata]	mrna	39.0455	37.4643	35.2596	1.05377	1.30056	1.16567	31.7527	4.98881	0	0	up	yes
TEA013784	TEA013784		TEA013784.1	GO:0005337(nucleoside transmembrane transporter activity);GO:0005886(plasma membrane);GO:0015858(nucleoside transport);GO:0015864(pyrimidine nucleoside transport);GO:0016021(integral component of membrane);GO:1901642(nucleoside transmembrane transport)	NA	NA	NA		Retrovirus-related Pol polyprotein from transposon TNT 1-94 [Vitis vinifera]	mrna	10.8353	11.363	10.2695	117.033	120.896	116.712	0.0915512	-3.44928	0	0	down	yes
TEA013356	TEA013356		TEA013356.1	GO:0005773(vacuole);GO:0005887(integral component of plasma membrane);GO:0009506(plasmodesma);GO:0009992(cellular water homeostasis);GO:0015250(water channel activity);GO:0015254(glycerol channel activity);GO:0034220(ion transmembrane transport)	NA	NA	NA		aquaporin protein AQU17 [Camellia sinensis]	mrna	365.579	358.163	352.257	35.5938	36.2445	33.1956	10.2443	3.35675	0	0	up	yes
TEA014307	TEA014307		TEA014307.1	GO:0003994(aconitate hydratase activity);GO:0005507(copper ion binding);GO:0005515(protein binding);GO:0005524(ATP binding);GO:0005618(cell wall);GO:0005737(cytoplasm);GO:0005739(mitochondrion);GO:0005774(vacuolar membrane);GO:0005794(Golgi apparatus);GO:0005829(cytosol);GO:0006097(glyoxylate cycle);GO:0006099(tricarboxylic acid cycle);GO:0006101(citrate metabolic process);GO:0006102(isocitrate m…	00020(Citrate cycle (TCA cycle));00630(Glyoxylate and dicarboxylate metabolism)	K01681	EC:4.2.1.3		Aconitate hydratase [Actinidia chinensis var. chinensis]	mrna	105.649	112.204	108.826	36.8738	37.0806	34.6097	3.00909	1.58933	0	0	up	yes
TEA033515	TEA033515		TEA033515.1	GO:0051213(dioxygenase activity)	00940(Phenylpropanoid biosynthesis)	K06892	EC:1.14.11.-		Protein DOWNY MILDEW RESISTANCE like [Actinidia chinensis var. chinensis]	mrna	142.846	142.689	148.042	7.44414	7.35582	6.7274	20.1407	4.33204	0	0	up	yes
TEA006539	TEA006539		TEA006539.1	GO:0005886(plasma membrane);GO:0006857(oligopeptide transport);GO:0016021(integral component of membrane);GO:0022857(transmembrane transporter activity);GO:0055085(transmembrane transport)	NA	NA	NA		Metal-nicotianamine transporter like [Actinidia chinensis var. chinensis]	mrna	155.241	153.159	143.631	40.1029	41.3494	38.9543	3.75421	1.90851	0	0	up	yes
TEA030211	TEA030211		TEA030211.1	GO:0004674(protein serine/threonine kinase activity);GO:0005515(protein binding);GO:0005524(ATP binding);GO:0005576(extracellular region);GO:0006468(protein phosphorylation);GO:0007169(transmembrane receptor protein tyrosine kinase signaling pathway);GO:0009506(plasmodesma);GO:0016021(integral component of membrane);GO:0016301(kinase activity);GO:0080092(regulation of pollen tube growth)	NA	NA	NA		hypothetical protein DVH24_018235 [Malus domestica]	mrna	5.15769	4.87158	5.42024	25.8031	26.6117	24.988	0.199599	-2.32482	0	0	down	yes
TEA017538	TEA017538		TEA017538.1	GO:0004864(protein phosphatase inhibitor activity);GO:0005634(nucleus);GO:0005737(cytoplasm);GO:0009738(abscisic acid-activated signaling pathway);GO:0010427(abscisic acid binding);GO:0080163(regulation of protein serine/threonine phosphatase activity)	NA	NA	NA		hypothetical protein CDL15_Pgr011293 [Punica granatum]	mrna	137.454	131.444	126.818	33.5628	33.2557	33.1898	3.95683	1.98434	0	0	up	yes
TEA003922	TEA003922		TEA003922.1	GO:0003993(acid phosphatase activity);GO:0009507(chloroplast);GO:0009534(chloroplast thylakoid);GO:0009535(chloroplast thylakoid membrane);GO:0009543(chloroplast thylakoid lumen);GO:0009579(thylakoid);GO:0010206(photosystem II repair);GO:0016021(integral component of membrane);GO:0016311(dephosphorylation);GO:0031977(thylakoid lumen)	NA	NA	NA		UPF0603 protein [Actinidia chinensis var. chinensis]	mrna	38.3613	38.082	35.1438	151.079	151.428	147.006	0.24824	-2.01019	0	0	down	yes
TEA009539	TEA009539		TEA009539.1	GO:0005576(extracellular region);GO:0016042(lipid catabolic process);GO:0016788(hydrolase activity, acting on ester bonds);GO:0052689(carboxylic ester hydrolase activity)	NA	NA	NA		GDSL esterase/lipase [Actinidia chinensis var. chinensis]	mrna	38.0996	38.461	37.1311	501.235	523.404	542.147	0.0725637	-3.78461	0	0	down	yes
TEA018776	TEA018776		TEA018776.1	GO:0004190(aspartic-type endopeptidase activity);GO:0006508(proteolysis);GO:0030163(protein catabolic process)	NA	NA	NA		Aspartyl protease family protein [Actinidia chinensis var. chinensis]	mrna	9.03854	10.0549	10.7086	56.66	54.3982	52.1623	0.182588	-2.45334	0	0	down	yes
TEA015776	TEA015776		TEA015776.1	GO:0005576(extracellular region);GO:0005618(cell wall);GO:0009664(plant-type cell wall organization);GO:0009826(unidimensional cell growth);GO:0009828(plant-type cell wall loosening);GO:0009831(plant-type cell wall modification involved in multidimensional cell growth);GO:0016020(membrane)	NA	NA	NA		PGR5-like protein 1B, chloroplastic isoform X1 [Cicer arietinum]	mrna	66.9641	63.8622	65.0149	181.227	189.977	182.95	0.353406	-1.5006	0	0	down	yes
TEA028180	TEA028180		TEA028180.1	GO:0004601(peroxidase activity);GO:0005515(protein binding);GO:0005576(extracellular region);GO:0006979(response to oxidative stress);GO:0009651(response to salt stress);GO:0020037(heme binding);GO:0042744(hydrogen peroxide catabolic process);GO:0046872(metal ion binding);GO:0055114(oxidation-reduction process)	00940(Phenylpropanoid biosynthesis)	K00430	EC:1.11.1.7		Peroxidase [Actinidia chinensis var. chinensis]	mrna	82.5718	76.3512	73.2407	6.95643	8.54285	7.66359	10.0231	3.32526	0	0	up	yes
TEA022183	TEA022183		TEA022183.1	GO:0005634(nucleus);GO:0005777(peroxisome);GO:0005829(cytosol);GO:0008891(glycolate oxidase activity);GO:0009506(plasmodesma);GO:0009507(chloroplast);GO:0009570(chloroplast stroma);GO:0009735(response to cytokinin);GO:0009854(oxidative photosynthetic carbon pathway);GO:0010181(FMN binding);GO:0016020(membrane);GO:0016491(oxidoreductase activity);GO:0022626(cytosolic ribosome);GO:0042742(defense r…	00630(Glyoxylate and dicarboxylate metabolism);04146(Peroxisome)	K11517	EC:1.1.3.15		Peroxisomal (S)-2-hydroxy-acid oxidase [Actinidia chinensis var. chinensis]	mrna	283.955	288.369	301.043	751.184	737.099	736.627	0.39254	-1.34909	0	0	down	yes
TEA012987	TEA012987		TEA012987.1	GO:0005634(nucleus);GO:0005884(actin filament);GO:0009055(electron transfer activity);GO:0009902(chloroplast relocation);GO:0015035(protein disulfide oxidoreductase activity);GO:0045454(cell redox homeostasis);GO:0051017(actin filament bundle assembly)	NA	NA	NA		Thioredoxin-like fold protein [Actinidia chinensis var. chinensis]	mrna	33.8526	38.8306	36.0077	197.507	201.735	187.889	0.185122	-2.43345	0	0	down	yes
TEA016973	TEA016973		TEA016973.1	GO:0010143(cutin biosynthetic process);GO:0016020(membrane);GO:0016709(oxidoreductase activity, acting on paired donors, with incorporation or reduction of molecular oxygen, NAD(P)H as one donor, and incorporation of one atom of oxygen);GO:0044550(secondary metabolite biosynthetic process);GO:0052722(fatty acid in-chain hydroxylase activity)	NA	NA	NA		cytochrome P450 77A2-like [Sesamum indicum]	mrna	5.57413	5.60499	5.5345	67.1626	64.3563	65.3071	0.0849157	-3.55782	0	0	down	yes
TEA019162	TEA019162		TEA019162.1	GO:0008194(UDP-glycosyltransferase activity);GO:0009813(flavonoid biosynthetic process);GO:0043231(intracellular membrane-bounded organelle);GO:0052696(flavonoid glucuronidation)	NA	NA	NA		UDP-glycosyltransferase 90A1-like [Quercus suber]	mrna	41.767	36.8209	41.6861	4.43569	5.03025	4.53593	8.58986	3.10263	0	0	up	yes
TEA018039	TEA018039		TEA018039.1	GO:0030599(pectinesterase activity);GO:0046910(pectinesterase inhibitor activity);GO:0071944(cell periphery)	00040(Pentose and glucuronate interconversions)	K01051	EC:3.1.1.11		Pectinesterase [Actinidia chinensis var. chinensis]	mrna	39.78	38.4239	42.5038	229.377	227.547	229.865	0.175757	-2.50835	0	0	down	yes
TEA011428	TEA011428		TEA011428.1	GO:0004674(protein serine/threonine kinase activity);GO:0005886(plasma membrane);GO:0006468(protein phosphorylation);GO:0006952(defense response);GO:0009506(plasmodesma)	NA	NA	NA		G-type lectin S-receptor-like serine/threonine-protein kinase [Actinidia chinensis var. chinensis]	mrna	34.8649	34.3088	34.4427	3.18578	3.44712	2.83347	10.9457	3.4523	0	0	up	yes
TEA008109	TEA008109		TEA008109.1	GO:0004849(uridine kinase activity);GO:0005829(cytosol);GO:0006206(pyrimidine nucleobase metabolic process);GO:0043097(pyrimidine nucleoside salvage)	00240(Pyrimidine metabolism)	K00876	EC:2.7.1.48		Uridine kinase-like protein 4 [Prunus yedoensis var. nudiflora]	mrna	91.4081	94.0114	91.5456	243.839	238.977	235.811	0.385408	-1.37554	0	0	down	yes
TEA024645	TEA024645		TEA024645.1	GO:0005886(plasma membrane);GO:0009705(plant-type vacuole membrane);GO:0015112(nitrate transmembrane transporter activity);GO:0015706(nitrate transport);GO:0016021(integral component of membrane);GO:0042128(nitrate assimilation);GO:0055085(transmembrane transport);GO:0071249(cellular response to nitrate)	00910(Nitrogen metabolism)	K02575	NA		High affinity nitrate transporter 2.5 like [Actinidia chinensis var. chinensis]	mrna	120.773	111.134	117.074	12.8084	14.1823	12.9294	8.74199	3.12796	0	0	up	yes
TEA001525	TEA001525		TEA001525.1	GO:0005342(organic acid transmembrane transporter activity);GO:0005887(integral component of plasma membrane)	NA	NA	NA		Sodium/metabolite cotransporter like [Actinidia chinensis var. chinensis]	mrna	27.024	28.6437	29.6131	102.814	101.116	95.6667	0.284652	-1.81273	0	0	down	yes
TEA027576	TEA027576		TEA027576.1	GO:0004601(peroxidase activity);GO:0005576(extracellular region);GO:0006979(response to oxidative stress);GO:0020037(heme binding);GO:0042744(hydrogen peroxide catabolic process);GO:0046872(metal ion binding);GO:0055114(oxidation-reduction process)	00940(Phenylpropanoid biosynthesis)	K00430	EC:1.11.1.7		Peroxidase [Actinidia chinensis var. chinensis]	mrna	148.003	146.08	144.812	36.9297	40.7545	34.7327	3.90417	1.96502	0	0	up	yes
TEA003545	TEA003545		TEA003545.1	GO:0000324(fungal-type vacuole);GO:0000935(division septum);GO:0004338(glucan exo-1,3-beta-glucosidase activity);GO:0005576(extracellular region);GO:0009277(fungal-type cell wall);GO:0009986(cell surface);GO:0031589(cell-substrate adhesion);GO:0044011(single-species biofilm formation on inanimate substrate);GO:0044407(single-species biofilm formation in or on host organism);GO:0046557(glucan endo…	00500(Starch and sucrose metabolism)	K01210	EC:3.2.1.58		beta-glucosidase 1 GH5 family [Camellia sinensis]	mrna	163.797	169.854	157.613	7.03653	6.55395	6.89612	23.9798	4.58375	0	0	up	yes
TEA002513	TEA002513		TEA002513.1	GO:0005576(extracellular region);GO:0010374(stomatal complex development)	NA	NA	NA		Pollen-specific protein-like [Actinidia chinensis var. chinensis]	mrna	38.1987	34.5064	35.9561	4.54499	4.45397	4.12086	8.28221	3.05002	0	0	up	yes
TEA025738	TEA025738		TEA025738.1	GO:0009061(anaerobic respiration);GO:0018171(peptidyl-cysteine oxidation);GO:0070483(detection of hypoxia)	00430(Taurine and hypotaurine metabolism)	K10712	EC:1.13.11.19		Plant cysteine oxidase [Actinidia chinensis var. chinensis]	mrna	117.312	109.72	114.59	18.5863	18.5672	16.4198	6.37674	2.67282	0	0	up	yes
TEA009875	TEA009875		TEA009875.1	GO:0009409(response to cold);GO:0009507(chloroplast);GO:0009522(photosystem I);GO:0009523(photosystem II);GO:0009535(chloroplast thylakoid membrane);GO:0010030(positive regulation of seed germination);GO:0010117(photoprotection);GO:0010380(regulation of chlorophyll biosynthetic process);GO:0015979(photosynthesis);GO:0016021(integral component of membrane);GO:0016168(chlorophyll binding);GO:003460…	NA	NA	NA		putative early light induced protein 2 [Camellia sinensis]	mrna	71.98	66.7571	62.4828	6.79512	5.28562	6.2203	10.995	3.45878	0	0	up	yes
TEA022194	TEA022194		TEA022194.1	GO:0004066(asparagine synthase (glutamine-hydrolyzing) activity);GO:0005829(cytosol);GO:0006529(asparagine biosynthetic process);GO:0006541(glutamine metabolic process);GO:0042803(protein homodimerization activity)	NA	NA	NA		Stem-specific protein [Actinidia chinensis var. chinensis]	mrna	2472.88	2376.99	2461.41	167.181	175.6	161.749	14.4913	3.85711	0	0	up	yes
TEA020221	TEA020221		TEA020221.1	GO:0003700(DNA binding transcription factor activity);GO:0005515(protein binding);GO:0005634(nucleus);GO:0006351(transcription, DNA-templated);GO:0006355(regulation of transcription, DNA-templated);GO:0009733(response to auxin);GO:0009734(auxin-activated signaling pathway);GO:0009793(embryo development ending in seed dormancy);GO:0009908(flower development);GO:0009942(longitudinal axis specificat…	04075(Plant hormone signal transduction)	K14486	NA		Auxin response factor like [Actinidia chinensis var. chinensis]	mrna	16.8342	16.9962	16.5912	0.360327	0.407285	0.442777	41.6574	5.3805	0	0	up	yes
TEA007246	TEA007246		TEA007246.1	GO:0006629(lipid metabolic process);GO:0016020(membrane);GO:0016298(lipase activity)	00940(Phenylpropanoid biosynthesis)	K18368	EC:3.1.1.-		Caffeoylshikimate esterase [Actinidia chinensis var. chinensis]	mrna	74.5657	75.5764	78.6012	16.4921	15.4812	14.5477	4.91699	2.29778	0	0	up	yes
TEA026956	TEA026956		TEA026956.1	GO:0005515(protein binding);GO:0007623(circadian rhythm);GO:0009295(nucleoid);GO:0009507(chloroplast);GO:0009508(plastid chromosome);GO:0009534(chloroplast thylakoid);GO:0009535(chloroplast thylakoid membrane);GO:0009941(chloroplast envelope);GO:0016020(membrane);GO:0042644(chloroplast nucleoid);GO:0098572(stromal side of plastid thylakoid membrane)	NA	NA	NA		PREDICTED: protein plastid transcriptionally active 16, chloroplastic isoform X2 [Vitis vinifera]	mrna	33.0505	31.4935	33.9225	142.355	136.828	133.457	0.238626	-2.06718	0	0	down	yes
TEA017394	TEA017394		TEA017394.1	GO:0005634(nucleus);GO:0005829(cytosol);GO:0009507(chloroplast);GO:0009636(response to toxic substance);GO:0019478(D-amino acid catabolic process);GO:0046872(metal ion binding);GO:0051499(D-aminoacyl-tRNA deacylase activity)	NA	NA	NA		D-aminoacyl-tRNA deacylase [Actinidia chinensis var. chinensis]	mrna	119.329	113.464	113.629	11.0863	11.5368	10.2628	10.534	3.39699	0	0	up	yes
TEA029638	TEA029638		TEA029638.1	GO:0003674(molecular_function);GO:0009416(response to light stimulus);GO:0009507(chloroplast);GO:0019253(reductive pentose-phosphate cycle);GO:0034605(cellular response to heat);GO:0070417(cellular response to cold);GO:0071454(cellular response to anoxia);GO:0080153(negative regulation of reductive pentose-phosphate cycle)	NA	NA	NA		CP12 domain-containing protein 3 [Theobroma cacao]	mrna	317.713	314.278	305.943	93.0577	86.5628	93.9028	3.42908	1.77782	0	0	up	yes
TEA011511	TEA011511		TEA011511.1	GO:0008422(beta-glucosidase activity);GO:0009251(glucan catabolic process)	00500(Starch and sucrose metabolism);00460(Cyanoamino acid metabolism);00940(Phenylpropanoid biosynthesis)	K05349	EC:3.2.1.21		beta-glucosidase 1 GH3 family [Camellia sinensis]	mrna	896.205	899.776	891.886	115.046	119.251	120.453	7.57678	2.92159	0	0	up	yes
TEA021257	TEA021257		TEA021257.1	GO:0003674(molecular_function);GO:0008150(biological_process);GO:0009507(chloroplast);GO:0016021(integral component of membrane)	NA	NA	NA		Ycf33 family protein [Actinidia chinensis var. chinensis]	mrna	36.3338	34.4764	36.2431	139.553	149.177	139.946	0.24973	-2.00156	0	0	down	yes
TEA012444	TEA012444		TEA012444.1	GO:0005576(extracellular region);GO:0008150(biological_process);GO:0016874(ligase activity)	NA	NA	NA		3-methyl-2-oxobutanoate hydroxymethyltransferase [Actinidia chinensis var. chinensis]	mrna	22.3455	24.2512	24.0807	63.5682	65.1694	67.3589	0.360422	-1.47224	0	0	down	yes
TEA014780	TEA014780		TEA014780.1	GO:0005515(protein binding);GO:0009507(chloroplast);GO:0009534(chloroplast thylakoid);GO:0009640(photomorphogenesis);GO:0009647(skotomorphogenesis);GO:0009723(response to ethylene);GO:0009941(chloroplast envelope);GO:0015979(photosynthesis);GO:0015995(chlorophyll biosynthetic process);GO:0016491(oxidoreductase activity);GO:0016630(protochlorophyllide reductase activity);GO:0055114(oxidation-reduc…	00860(Porphyrin and chlorophyll metabolism)	K00218	EC:1.3.1.33		protochlorophyllide reductase [Camellia sinensis]	mrna	11.4803	10.2855	10.6967	187.268	181.399	169.239	0.0603496	-4.05051	0	0	down	yes
TEA015243	TEA015243		TEA015243.1	GO:0005887(integral component of plasma membrane);GO:0006857(oligopeptide transport);GO:0015031(protein transport);GO:0016020(membrane);GO:0035673(oligopeptide transmembrane transporter activity);GO:0080167(response to karrikin)	NA	NA	NA		Oligopeptide transporter like [Actinidia chinensis var. chinensis]	mrna	73.3129	71.3748	70.2828	147.373	148.955	145.899	0.48611	-1.04065	0	0	down	yes
TEA021338	TEA021338		TEA021338.1	GO:0005515(protein binding);GO:0005524(ATP binding);GO:0005739(mitochondrion);GO:0009507(chloroplast);GO:0009570(chloroplast stroma);GO:0009706(chloroplast inner membrane);GO:0010007(magnesium chelatase complex);GO:0015979(photosynthesis);GO:0015995(chlorophyll biosynthetic process);GO:0016851(magnesium chelatase activity)	00860(Porphyrin and chlorophyll metabolism)	K03403	EC:6.6.1.1		magnesium chelatase H subunit [Camellia sinensis]	mrna	31.4721	29.4951	29.4758	95.4797	95.0922	95.4405	0.316221	-1.661	0	0	down	yes
TEA022263	TEA022263		TEA022263.1	GO:0004672(protein kinase activity);GO:0004675(transmembrane receptor protein serine/threonine kinase activity);GO:0005524(ATP binding);GO:0005576(extracellular region);GO:0005886(plasma membrane);GO:0006468(protein phosphorylation);GO:0007166(cell surface receptor signaling pathway);GO:0016021(integral component of membrane);GO:0016301(kinase activity)	NA	NA	NA		PREDICTED: protein STRUBBELIG-RECEPTOR FAMILY 8-like [Juglans regia]	mrna	43.6133	41.4007	43.2712	8.35235	8.83201	8.53594	4.9877	2.31838	0	0	up	yes
TEA027212	TEA027212		TEA027212.1	GO:0005388(calcium-transporting ATPase activity);GO:0005887(integral component of plasma membrane);GO:0043231(intracellular membrane-bounded organelle)	NA	NA	NA		PREDICTED: putative calcium-transporting ATPase 13, plasma membrane-type [Vitis vinifera]	mrna	69.8863	71.1433	67.0725	2.06106	2.09833	2.55156	31.0094	4.95463	0	0	up	yes
TEA015729	TEA015729		TEA015729.1	GO:0005515(protein binding)	00195(Photosynthesis)	K02692	NA		PSI reaction center subunit II [Citrus sinensis]	mrna	839.192	819.356	810.388	1897.13	1895.84	1916.21	0.43245	-1.2094	0	0	down	yes
TEA011393	TEA011393		TEA011393.1	GO:0004601(peroxidase activity);GO:0005515(protein binding);GO:0005576(extracellular region);GO:0005618(cell wall);GO:0005794(Golgi apparatus);GO:0005829(cytosol);GO:0006979(response to oxidative stress);GO:0009809(lignin biosynthetic process);GO:0010089(xylem development);GO:0020037(heme binding);GO:0042744(hydrogen peroxide catabolic process);GO:0046872(metal ion binding);GO:0048046(apoplast);G…	00940(Phenylpropanoid biosynthesis)	K00430	EC:1.11.1.7		Peroxidase [Actinidia chinensis var. chinensis]	mrna	107.235	106.307	109.045	9.07749	10.4894	10.491	10.7322	3.42387	0	0	up	yes
TEA013682	TEA013682		TEA013682.1	GO:0003824(catalytic activity);GO:0004553(hydrolase activity, hydrolyzing O-glycosyl compounds);GO:0005737(cytoplasm);GO:0006979(response to oxidative stress);GO:0009506(plasmodesma);GO:0034484(raffinose catabolic process);GO:0047274(galactinol-sucrose galactosyltransferase activity);GO:0052692(raffinose alpha-galactosidase activity);GO:0080167(response to karrikin)	00052(Galactose metabolism)	K06617	EC:2.4.1.82		raffinose synthase 2 [Camellia sinensis]	mrna	293.362	296.761	298.957	135.924	137.28	130.762	2.20088	1.13808	0	0	up	yes
TEA013437	TEA013437		TEA013437.1	GO:0000062(fatty-acyl-CoA binding);GO:0003995(acyl-CoA dehydrogenase activity);GO:0005777(peroxisome);GO:0009055(electron transfer activity);GO:0033539(fatty acid beta-oxidation using acyl-CoA dehydrogenase);GO:0050660(flavin adenine dinucleotide binding);GO:0052890(oxidoreductase activity, acting on the CH-CH group of donors, with a flavin as acceptor);GO:0055088(lipid homeostasis)	00071(Fatty acid degradation);00592(alpha-Linolenic acid metabolism);01040(Biosynthesis of unsaturated fatty acids);04146(Peroxisome)	K00232	EC:1.3.3.6		Acyl-coenzyme A oxidase 4, peroxisomal like [Actinidia chinensis var. chinensis]	mrna	12.5829	12.803	12.5877	33.6251	34.2876	34.3108	0.371477	-1.42866	0	0	down	yes
TEA021431	TEA021431		TEA021431.1	GO:0005737(cytoplasm);GO:0016740(transferase activity);GO:0016747(transferase activity, transferring acyl groups other than amino-acyl groups)	NA	NA	NA		BAHD acyltransferase [Actinidia chinensis var. chinensis]	mrna	864.649	870.939	854.746	13.9961	12.9241	11.5734	67.2926	6.07238	0	0	up	yes
TEA017901	TEA017901		TEA017901.1	GO:0009507(chloroplast);GO:0009534(chloroplast thylakoid);GO:0009535(chloroplast thylakoid membrane);GO:0009579(thylakoid);GO:0009735(response to cytokinin);GO:0009941(chloroplast envelope);GO:0015078(proton transmembrane transporter activity);GO:0015986(ATP synthesis coupled proton transport);GO:0016020(membrane);GO:0016021(integral component of membrane);GO:0016787(hydrolase activity);GO:004274…	00190(Oxidative phosphorylation);00195(Photosynthesis)	K02109	NA		ATP synthase subunit b', chloroplastic [Solanum pennellii]	mrna	280.714	258.124	251.149	770.138	737.081	700.327	0.357857	-1.48254	0	0	down	yes
TEA021059	TEA021059		TEA021059.1	GO:0005737(cytoplasm);GO:0005773(vacuole);GO:0005794(Golgi apparatus);GO:0005829(cytosol);GO:0005886(plasma membrane);GO:0008270(zinc ion binding);GO:0009507(chloroplast);GO:0009535(chloroplast thylakoid membrane);GO:0009706(chloroplast inner membrane);GO:0009941(chloroplast envelope);GO:0016491(oxidoreductase activity);GO:0055114(oxidation-reduction process)	NA	NA	NA		putative quinone-oxidoreductase homolog chloroplastic [Prunus yedoensis var. nudiflora]	mrna	253.308	240.196	248.619	74.0267	71.6386	75.6091	3.35386	1.74582	0	0	up	yes
TEA008208	TEA008208		TEA008208.1	GO:0009416(response to light stimulus);GO:0009535(chloroplast thylakoid membrane);GO:0009768(photosynthesis, light harvesting in photosystem I);GO:0009941(chloroplast envelope);GO:0010287(plastoglobule);GO:0016168(chlorophyll binding);GO:0031409(pigment binding)	00196(Photosynthesis - antenna proteins)	K08910	NA		chlorophyll a-b binding protein P4, chloroplastic [Citrus clementina]	mrna	77.6459	76.6701	75.5471	339.164	330.01	316.954	0.233097	-2.101	0	0	down	yes
TEA014088	TEA014088		TEA014088.1	GO:0003677(DNA binding);GO:0003700(DNA binding transcription factor activity);GO:0005634(nucleus);GO:0006351(transcription, DNA-templated);GO:0006355(regulation of transcription, DNA-templated);GO:0009873(ethylene-activated signaling pathway)	NA	NA	NA		ethylene-responsive transcription factor ERF056-like [Coffea arabica]	mrna	557.36	540.976	530.681	82.7004	93.3373	91.9224	6.07933	2.60391	0	0	up	yes
TEA030366	TEA030366		TEA030366.1	GO:0009416(response to light stimulus);GO:0009535(chloroplast thylakoid membrane);GO:0009768(photosynthesis, light harvesting in photosystem I);GO:0009941(chloroplast envelope);GO:0010287(plastoglobule);GO:0016168(chlorophyll binding);GO:0031409(pigment binding)	00196(Photosynthesis - antenna proteins)	K08912	NA		PREDICTED: chlorophyll a-b binding protein of LHCII type 1 [Vitis vinifera]	mrna	64.2354	55.4547	58.7636	237.8	229.023	223.73	0.258422	-1.9522	0	0	down	yes
TEA000759	TEA000759		TEA000759.1	GO:0005887(integral component of plasma membrane);GO:0008509(anion transmembrane transporter activity);GO:0051453(regulation of intracellular pH);GO:0098656(anion transmembrane transport)	NA	NA	NA		Boron transporter like [Actinidia chinensis var. chinensis]	mrna	73.0001	78.0983	76.7001	15.7165	14.5916	15.5184	4.97089	2.3135	0	0	up	yes
TEA028545	TEA028545		TEA028545.1	GO:0005576(extracellular region);GO:0016706(oxidoreductase activity, acting on paired donors, with incorporation or reduction of molecular oxygen, 2-oxoglutarate as one donor, and incorporation of one atom each of oxygen into both donors);GO:0018401(peptidyl-proline hydroxylation to 4-hydroxy-L-proline)	00330(Arginine and proline metabolism)	K00472	EC:1.14.11.2		PREDICTED: probable prolyl 4-hydroxylase 7 [Daucus carota subsp. sativus]	mrna	27.8685	31.1182	27.4865	2.26676	2.65307	2.36522	11.87	3.56924	0	0	up	yes
TEA020981	TEA020981		TEA020981.1	GO:0005739(mitochondrion);GO:0006486(protein glycosylation);GO:0009058(biosynthetic process);GO:0016021(integral component of membrane);GO:0016051(carbohydrate biosynthetic process);GO:0016740(transferase activity);GO:0016757(transferase activity, transferring glycosyl groups);GO:0016758(transferase activity, transferring hexosyl groups);GO:0046872(metal ion binding)	00500(Starch and sucrose metabolism)	K00750	EC:2.4.1.186		Glucuronosyltransferase [Actinidia chinensis var. chinensis]	mrna	137.551	139.908	135.901	41.0318	41.9316	39.0536	3.38772	1.76031	0	0	up	yes
TEA011020	TEA011020		TEA011020.1	GO:0003872(6-phosphofructokinase activity);GO:0005524(ATP binding);GO:0005945(6-phosphofructokinase complex);GO:0006002(fructose 6-phosphate metabolic process);GO:0006096(glycolytic process);GO:0009507(chloroplast);GO:0046872(metal ion binding)	00010(Glycolysis / Gluconeogenesis);00030(Pentose phosphate pathway);00051(Fructose and mannose metabolism);00052(Galactose metabolism);03018(RNA degradation)	K00850	EC:2.7.1.11		phosphofructokinase [Camellia sinensis]	mrna	32.9447	31.5091	32.8943	2.4249	2.66214	3.13447	11.8407	3.56568	0	0	up	yes
TEA020148	TEA020148		TEA020148.1	GO:0005515(protein binding);GO:0009507(chloroplast);GO:0009534(chloroplast thylakoid);GO:0009535(chloroplast thylakoid membrane);GO:0009538(photosystem I reaction center);GO:0009579(thylakoid);GO:0009941(chloroplast envelope);GO:0010287(plastoglobule);GO:0015979(photosynthesis);GO:0016020(membrane);GO:0016021(integral component of membrane);GO:0019684(photosynthesis, light reaction);GO:0031969(ch…	00195(Photosynthesis)	K02699	NA		photosystem I reaction center subunit XI, chloroplastic [Carica papaya]	mrna	593.769	578.973	580.391	1566.15	1538.85	1455.32	0.384432	-1.3792	0	0	down	yes
TEA023963	TEA023963		TEA023963.1	GO:0008152(metabolic process);GO:0010325(raffinose family oligosaccharide biosynthetic process);GO:0047216(inositol 3-alpha-galactosyltransferase activity);GO:0052576(carbohydrate storage);GO:0070417(cellular response to cold)	00052(Galactose metabolism)	K18819	EC:2.4.1.123		galactinol synthase [Camellia sinensis]	mrna	1536.74	1522.27	1518.85	5593.5	5549.91	5582.08	0.273706	-1.8693	0	0	down	yes
TEA007507	TEA007507		TEA007507.1	GO:0003674(molecular_function);GO:0005634(nucleus);GO:0009507(chloroplast);GO:0009611(response to wounding);GO:0010193(response to ozone);GO:0010224(response to UV-B)	NA	NA	NA		UV-B-induced protein [Actinidia chinensis var. chinensis]	mrna	152.451	152.886	150.911	43.6839	38.9361	36.8523	3.81887	1.93314	0	0	up	yes
TEA027939	TEA027939		TEA027939.1	GO:0004021(L-alanine:2-oxoglutarate aminotransferase activity);GO:0005737(cytoplasm);GO:0005777(peroxisome);GO:0005829(cytosol);GO:0008453(alanine-glyoxylate transaminase activity);GO:0009058(biosynthetic process);GO:0009507(chloroplast);GO:0009570(chloroplast stroma);GO:0009853(photorespiration);GO:0030170(pyridoxal phosphate binding);GO:0042853(L-alanine catabolic process);GO:0047958(glycine:2-…	00630(Glyoxylate and dicarboxylate metabolism);00710(Carbon fixation in photosynthetic organisms);00250(Alanine, aspartate and glutamate metabolism);00260(Glycine, serine and threonine metabolism);00220(Arginine biosynthesis)	K14272	EC:2.6.1.4;EC:2.6.1.2		Glutamate--glyoxylate aminotransferase [Actinidia chinensis var. chinensis]	mrna	70.891	76.5542	76.6147	177.25	179.588	170.021	0.425276	-1.23353	0	0	down	yes
TEA022777	TEA022777		TEA022777.1	GO:0003700(DNA binding transcription factor activity);GO:0005634(nucleus);GO:0006355(regulation of transcription, DNA-templated);GO:0043565(sequence-specific DNA binding)	04075(Plant hormone signal transduction)	K14494	NA		Chitin-inducible gibberellin-responsive protein [Actinidia chinensis var. chinensis]	mrna	59.999	61.7339	62.321	14.9358	14.1612	12.5735	4.41689	2.14303	0	0	up	yes
TEA029927	TEA029927		TEA029927.1	GO:0003954(NADH dehydrogenase activity);GO:0005515(protein binding);GO:0005739(mitochondrion);GO:0005886(plasma membrane);GO:0007043(cell-cell junction assembly);GO:0016021(integral component of membrane);GO:0042545(cell wall modification);GO:0042803(protein homodimerization activity);GO:0048226(Casparian strip);GO:0051536(iron-sulfur cluster binding)	NA	NA	NA		casparian strip membrane protein 3-like [Quercus suber]	mrna	10.4446	9.53295	9.56758	34.8544	37.0257	38.0852	0.268677	-1.89605	0	0	down	yes
TEA032600	TEA032600		TEA032600.1	GO:0005515(protein binding)	00195(Photosynthesis)	K02641	EC:1.18.1.2		Ferredoxin--NADP reductase, leaf-type isozyme like [Actinidia chinensis var. chinensis]	mrna	62.8414	59.0505	60.6277	151.945	153.614	155.322	0.396024	-1.33634	0	0	down	yes
TEA005513	TEA005513		TEA005513.1	GO:0004674(protein serine/threonine kinase activity);GO:0005886(plasma membrane);GO:0007166(cell surface receptor signaling pathway)	NA	NA	NA		Wall-associated receptor kinase-like [Actinidia chinensis var. chinensis]	mrna	56.8312	60.0169	56.7222	3.83353	3.15621	3.06982	17.2543	4.10888	0	0	up	yes
TEA005618	TEA005618		TEA005618.1	GO:0003674(molecular_function);GO:0009507(chloroplast);GO:0009523(photosystem II);GO:0009535(chloroplast thylakoid membrane);GO:0015979(photosynthesis);GO:0016021(integral component of membrane);GO:0042549(photosystem II stabilization)	00195(Photosynthesis)	K02721	NA		photosystem II reaction center W protein, chloroplastic [Prunus persica]	mrna	227.73	207.479	223.895	677.619	689.588	714.215	0.31666	-1.65899	0	0	down	yes
TEA026742	TEA026742		TEA026742.1	GO:0005515(protein binding);GO:0005634(nucleus);GO:0005737(cytoplasm);GO:0009056(catabolic process);GO:0009739(response to gibberellin);GO:0009939(positive regulation of gibberellic acid mediated signaling pathway);GO:0010325(raffinose family oligosaccharide biosynthetic process);GO:0010331(gibberellin binding);GO:0010476(gibberellin mediated signaling pathway);GO:0016787(hydrolase activity);GO:0…	04075(Plant hormone signal transduction)	K14493	EC:3.-.-.-		GID1b [Camellia sinensis]	mrna	138.854	140.755	134.496	32.9085	31.5393	29.8198	4.39286	2.13516	0	0	up	yes
TEA013998	TEA013998		TEA013998.1	GO:0004386(helicase activity);GO:0005634(nucleus)	NA	NA	NA		Protein bfr2 like [Actinidia chinensis var. chinensis]	mrna	112.143	116.189	113.96	39.145	36.0463	34.9403	3.10802	1.636	0	0	up	yes
TEA018406	TEA018406		TEA018406.1	GO:0003674(molecular_function);GO:0008150(biological_process);GO:0009507(chloroplast)	NA	NA	NA		Zinc finger protein [Actinidia chinensis var. chinensis]	mrna	54.374	48.2287	48.7067	3.48358	3.34034	3.52987	14.6139	3.86927	0	0	up	yes
TEA015494	TEA015494		TEA015494.1	GO:0004372(glycine hydroxymethyltransferase activity);GO:0005515(protein binding);GO:0005634(nucleus);GO:0005739(mitochondrion);GO:0005759(mitochondrial matrix);GO:0005829(cytosol);GO:0005886(plasma membrane);GO:0006544(glycine metabolic process);GO:0006563(L-serine metabolic process);GO:0007623(circadian rhythm);GO:0008266(poly(U) RNA binding);GO:0009409(response to cold);GO:0009416(response to …	00630(Glyoxylate and dicarboxylate metabolism);00260(Glycine, serine and threonine metabolism);00460(Cyanoamino acid metabolism);00670(One carbon pool by folate)	K00600	EC:2.1.2.1		Serine hydroxymethyltransferaseprecursor [Actinidia chinensis var. chinensis]	mrna	29.5338	26.1769	29.5284	294.247	291.448	298.652	0.0963865	-3.37503	0	0	down	yes
TEA013461	TEA013461		TEA013461.1	GO:0005351(carbohydrate:proton symporter activity);GO:0005355(glucose transmembrane transporter activity);GO:0005887(integral component of plasma membrane);GO:0046323(glucose import)	NA	NA	NA		Polyol transporter like [Actinidia chinensis var. chinensis]	mrna	156.351	155.53	153.403	39.5328	39.2637	36.504	4.0354	2.01271	0	0	up	yes
TEA024761	TEA024761		TEA024761.1	GO:0005737(cytoplasm);GO:0009807(lignan biosynthetic process);GO:0032442(phenylcoumaran benzylic ether reductase activity);GO:0046686(response to cadmium ion);GO:0050664(oxidoreductase activity, acting on NAD(P)H, oxygen as acceptor);GO:0055114(oxidation-reduction process)	03050(Proteasome)	K02725	EC:3.4.25.1		Isoflavone reductase-like protein [Actinidia chinensis var. chinensis]	mrna	78.6082	74.0873	75.5477	26.6546	28.9732	26.3262	2.78502	1.47769	0	0	up	yes
TEA008283	TEA008283		TEA008283.1	GO:0004013(adenosylhomocysteinase activity);GO:0005829(cytosol);GO:0033353(S-adenosylmethionine cycle)	00270(Cysteine and methionine metabolism)	K01251	EC:3.3.1.1		S-adenosylhomocysteine hydrolase [Handroanthus impetiginosus]	mrna	73.5644	78.0359	74.5255	3.99272	5.11088	4.36405	16.7903	4.06956	0	0	up	yes
TEA012306	TEA012306		TEA012306.1	GO:0003954(NADH dehydrogenase activity);GO:0005515(protein binding);GO:0005886(plasma membrane);GO:0009506(plasmodesma);GO:0016021(integral component of membrane);GO:0043424(protein histidine kinase binding);GO:0051536(iron-sulfur cluster binding)	NA	NA	NA		CASP-like protein [Actinidia chinensis var. chinensis]	mrna	2.36665	2.48648	3.47357	42.8026	42.5461	41.231	0.0657822	-3.92616	0	0	down	yes
TEA016743	TEA016743		TEA016743.1	GO:0004519(endonuclease activity);GO:0004527(exonuclease activity);GO:0005509(calcium ion binding)	NA	NA	NA		EF-Hand 1, calcium-binding site protein [Actinidia chinensis var. chinensis]	mrna	93.3608	92.8227	94.8392	26.0789	24.6614	23.2699	3.79709	1.92489	0	0	up	yes
TEA011923	TEA011923		TEA011923.1	GO:0009507(chloroplast);GO:0009517(PSII associated light-harvesting complex II);GO:0009523(photosystem II);GO:0009534(chloroplast thylakoid);GO:0009535(chloroplast thylakoid membrane);GO:0009579(thylakoid);GO:0010027(thylakoid membrane organization);GO:0010196(nonphotochemical quenching);GO:0015979(photosynthesis);GO:0016020(membrane);GO:0016021(integral component of membrane);GO:0016168(chloroph…	00195(Photosynthesis)	K03542	NA		PREDICTED: photosystem II 22 kDa protein, chloroplastic [Vitis vinifera]	mrna	141.151	138.915	126.633	675.922	684.227	686.746	0.198691	-2.3314	0	0	down	yes
TEA021049	TEA021049		TEA021049.1	GO:0051213(dioxygenase activity)	00270(Cysteine and methionine metabolism)	K05933	EC:1.14.17.4		ACC oxidase 6 [Actinidia chinensis]	mrna	93.2623	86.4402	87.5578	23.5287	24.2981	23.642	3.73954	1.90286	0	0	up	yes
TEA009793	TEA009793		TEA009793.1	GO:0009416(response to light stimulus);GO:0009535(chloroplast thylakoid membrane);GO:0009768(photosynthesis, light harvesting in photosystem I);GO:0009941(chloroplast envelope);GO:0010287(plastoglobule);GO:0016168(chlorophyll binding);GO:0031409(pigment binding)	00196(Photosynthesis - antenna proteins)	K08912	NA		PREDICTED: chlorophyll a-b binding protein of LHCII type 1 [Vitis vinifera]	mrna	2009.09	2007.43	1982.66	4264.17	4170.45	4046.98	0.480642	-1.05696	0	0	down	yes
TEA024906	TEA024906		TEA024906.1	GO:0009044(xylan 1,4-beta-xylosidase activity);GO:0009505(plant-type cell wall);GO:0031222(arabinan catabolic process);GO:0045493(xylan catabolic process);GO:0046556(alpha-L-arabinofuranosidase activity)	00520(Amino sugar and nucleotide sugar metabolism)	K15920	EC:3.2.1.37		beta xylosidase [Camellia sinensis]	mrna	60.1866	63.6397	62.5576	163.246	155.736	145.861	0.400961	-1.31847	0	0	down	yes
TEA024521	TEA024521		TEA024521.1	GO:0004190(aspartic-type endopeptidase activity);GO:0006508(proteolysis);GO:0030163(protein catabolic process)	NA	NA	NA		Aspartic peptidase protein [Actinidia chinensis var. chinensis]	mrna	132.9	131.321	125.684	11.663	10.3855	12.054	11.4333	3.51517	0	0	up	yes
TEA031802	TEA031802		TEA031802.1	GO:0003677(DNA binding);GO:0003700(DNA binding transcription factor activity);GO:0005515(protein binding);GO:0005634(nucleus);GO:0006351(transcription, DNA-templated);GO:0006355(regulation of transcription, DNA-templated);GO:0046983(protein dimerization activity)	NA	NA	NA		Basic helix-loop-helix DNA-binding superfamily protein, putative isoform 1 [Theobroma cacao]	mrna	134.107	124.557	121.492	10.1571	9.86281	10.689	12.3793	3.62986	0	0	up	yes
TEA010980	TEA010980		TEA010980.1	GO:0000287(magnesium ion binding);GO:0004743(pyruvate kinase activity);GO:0005737(cytoplasm);GO:0005829(cytosol);GO:0006096(glycolytic process);GO:0016020(membrane);GO:0016301(kinase activity);GO:0030955(potassium ion binding);GO:0046686(response to cadmium ion)	00010(Glycolysis / Gluconeogenesis);00620(Pyruvate metabolism);00230(Purine metabolism)	K00873	EC:2.7.1.40		pyruvate kinase [Diospyros kaki]	mrna	62.533	61.5833	62.6377	16.479	16.7614	15.3424	3.84403	1.94262	0	0	up	yes
TEA002606	TEA002606		TEA002606.1	GO:0005545(1-phosphatidylinositol binding);GO:0005794(Golgi apparatus);GO:0005886(plasma membrane);GO:0005905(clathrin-coated pit);GO:0006897(endocytosis);GO:0030136(clathrin-coated vesicle);GO:0030276(clathrin binding);GO:0048268(clathrin coat assembly)	NA	NA	NA		Clathrin assembly protein [Actinidia chinensis var. chinensis]	mrna	107.114	110.735	113.517	32.4178	32.8722	33.5223	3.35349	1.74566	0	0	up	yes
TEA000909	TEA000909		TEA000909.1	GO:0004838(L-tyrosine:2-oxoglutarate aminotransferase activity);GO:0005737(cytoplasm);GO:0005829(cytosol);GO:0006572(tyrosine catabolic process);GO:0008483(transaminase activity);GO:0009058(biosynthetic process);GO:0010189(vitamin E biosynthetic process);GO:0030170(pyridoxal phosphate binding)	00270(Cysteine and methionine metabolism);00350(Tyrosine metabolism);00360(Phenylalanine metabolism);00400(Phenylalanine, tyrosine and tryptophan biosynthesis);00130(Ubiquinone and other terpenoid-quinone biosynthesis);00950(Isoquinoline alkaloid biosynthesis);00960(Tropane, piperidine and pyridine alkaloid biosynthesis)	K00815	EC:2.6.1.5		aromatic amino acid aminotransferase 2 [Camellia sinensis]	mrna	172.908	171.506	171.642	34.8127	36.1826	36.1282	4.8174	2.26825	0	0	up	yes
TEA021792	TEA021792		TEA021792.1	GO:0008270(zinc ion binding);GO:0009409(response to cold);GO:0009507(chloroplast);GO:0009570(chloroplast stroma);GO:0009579(thylakoid);GO:0009941(chloroplast envelope);GO:0010319(stromule);GO:0035671(enone reductase activity);GO:0035798(2-alkenal reductase (NADP+) activity);GO:0048046(apoplast);GO:0055114(oxidation-reduction process)	NA	NA	NA		alcohol dehydrogenase 10 [Camellia sinensis]	mrna	20.5235	20.0392	19.8805	125.148	114.674	119.933	0.168012	-2.57336	0	0	down	yes
TEA000555	TEA000555		TEA000555.1	GO:0009507(chloroplast);GO:0016021(integral component of membrane);GO:0080167(response to karrikin)	NA	NA	NA		Glycoside hydrolase, family 10 [Corchorus capsularis]	mrna	26.8787	27.0907	26.2529	2.20624	2.40004	2.42986	11.4015	3.51115	0	0	up	yes
TEA022946	TEA022946		TEA022946.1	GO:0003674(molecular_function);GO:0009507(chloroplast);GO:0009534(chloroplast thylakoid);GO:0009535(chloroplast thylakoid membrane);GO:0009538(photosystem I reaction center);GO:0009579(thylakoid);GO:0009735(response to cytokinin);GO:0010287(plastoglobule);GO:0015979(photosynthesis);GO:0016020(membrane);GO:0016021(integral component of membrane)	00195(Photosynthesis)	K02695	NA		photosystem I reaction center subunit VI, chloroplastic [Populus trichocarpa]	mrna	92.647	88.5827	93.1283	332.098	336.354	332.594	0.274071	-1.86738	0	0	down	yes
TEA023825	TEA023825		TEA023825.1	GO:0004674(protein serine/threonine kinase activity);GO:0005886(plasma membrane);GO:0006468(protein phosphorylation);GO:0006952(defense response);GO:0009506(plasmodesma)	NA	NA	NA		uncharacterized protein LOC18052709 [Citrus clementina]	mrna	9.33853	8.93472	9.29468	79.5709	82.7701	83.8424	0.111981	-3.15867	0	0	down	yes
TEA003122	TEA003122		TEA003122.1	GO:0005768(endosome);GO:0005774(vacuolar membrane);GO:0005802(trans-Golgi network);GO:0008757(S-adenosylmethionine-dependent methyltransferase activity);GO:0032259(methylation)	NA	NA	NA		Methyltransferase [Actinidia chinensis var. chinensis]	mrna	96.5969	96.2958	95.4485	17.8147	17.6806	16.07	5.59178	2.48331	0	0	up	yes
TEA005956	TEA005956		TEA005956.1	GO:0005737(cytoplasm);GO:0008168(methyltransferase activity);GO:0016021(integral component of membrane);GO:0032259(methylation)	NA	NA	NA		uncharacterized protein LOC110635828 [Hevea brasiliensis]	mrna	49.9582	47.5494	46.0256	6.38593	6.97415	7.46537	6.8922	2.78497	0	0	up	yes
TEA001963	TEA001963		TEA001963.1	GO:0005576(extracellular region);GO:0006869(lipid transport);GO:0008289(lipid binding);GO:0009535(chloroplast thylakoid membrane)	NA	NA	NA		PREDICTED: 14 kDa proline-rich protein DC2.15-like [Erythranthe guttata]	mrna	165.534	159.685	146.077	3.01165	3.52345	3.5805	46.591	5.54198	0	0	up	yes
TEA023836	TEA023836		TEA023836.1	GO:0004674(protein serine/threonine kinase activity);GO:0005515(protein binding);GO:0005524(ATP binding);GO:0005634(nucleus);GO:0005886(plasma membrane);GO:0006468(protein phosphorylation);GO:0009506(plasmodesma);GO:0009755(hormone-mediated signaling pathway);GO:0010183(pollen tube guidance);GO:0016020(membrane);GO:0016021(integral component of membrane);GO:0016301(kinase activity);GO:0090406(pol…	NA	NA	NA		MDIS1-interacting receptor like kinase [Actinidia chinensis var. chinensis]	mrna	200.05	185.076	185.869	7.32788	8.1686	8.58773	23.7082	4.56732	0	0	up	yes
TEA002597	TEA002597		TEA002597.1	GO:0003873(6-phosphofructo-2-kinase activity);GO:0004331(fructose-2,6-bisphosphate 2-phosphatase activity);GO:0005524(ATP binding);GO:0005634(nucleus);GO:0005829(cytosol);GO:0005886(plasma membrane);GO:0006000(fructose metabolic process);GO:0006002(fructose 6-phosphate metabolic process);GO:0006003(fructose 2,6-bisphosphate metabolic process);GO:0043609(regulation of carbon utilization);GO:200107…	00051(Fructose and mannose metabolism)	K01103	EC:2.7.1.105;EC:3.1.3.46		6-phosphofructo-2-kinase/fructose-2,6-bisphosphatase-like isoform X1 [Durio zibethinus]	mrna	18.364	19.7888	21.1203	95.2203	101.478	103.454	0.197477	-2.34024	0	0	down	yes
TEA015507	TEA015507		TEA015507.1	GO:0004372(glycine hydroxymethyltransferase activity);GO:0005739(mitochondrion);GO:0005747(mitochondrial respiratory chain complex I);GO:0005829(cytosol);GO:0006544(glycine metabolic process);GO:0006563(L-serine metabolic process);GO:0008270(zinc ion binding);GO:0050897(cobalt ion binding)	00630(Glyoxylate and dicarboxylate metabolism);00260(Glycine, serine and threonine metabolism);00460(Cyanoamino acid metabolism);00670(One carbon pool by folate)	K00600	EC:2.1.2.1		Serine hydroxymethyltransferase [Actinidia chinensis var. chinensis]	mrna	5.28376	4.74059	4.3883	61.4098	60.6859	59.1105	0.0795373	-3.65223	0	0	down	yes
TEA028090	TEA028090		TEA028090.1	GO:0003674(molecular_function);GO:0005886(plasma membrane);GO:0009505(plant-type cell wall);GO:0009651(response to salt stress);GO:0009825(multidimensional cell growth);GO:0009897(external side of plasma membrane);GO:0009930(longitudinal side of cell surface);GO:0010215(cellulose microfibril organization);GO:0016021(integral component of membrane);GO:0016049(cell growth);GO:0016328(lateral plasma…	NA	NA	NA		Protein COBRA like [Actinidia chinensis var. chinensis]	mrna	69.9634	72.4173	67.698	20.1401	20.5614	21.1942	3.39407	1.76302	0	0	up	yes
TEA028194	TEA028194		TEA028194.1	GO:0004356(glutamate-ammonia ligase activity)	00630(Glyoxylate and dicarboxylate metabolism);00910(Nitrogen metabolism);00250(Alanine, aspartate and glutamate metabolism);00220(Arginine biosynthesis)	K01915	EC:6.3.1.2		Glutamine synthetase [Actinidia chinensis var. chinensis]	mrna	105.69	108.048	100.969	371.626	370.138	376.516	0.281421	-1.8292	0	0	down	yes
TEA011772	TEA011772		TEA011772.1	GO:0005576(extracellular region);GO:0016042(lipid catabolic process);GO:0016788(hydrolase activity, acting on ester bonds);GO:0048046(apoplast);GO:0052689(carboxylic ester hydrolase activity)	00561(Glycerolipid metabolism)	K00679	EC:2.3.1.158		GDSL esterase/lipase [Actinidia chinensis var. chinensis]	mrna	22.0782	19.3408	22.4814	160.315	160.469	157.143	0.133703	-2.9029	0	0	down	yes
TEA020004	TEA020004		TEA020004.1	GO:0016709(oxidoreductase activity, acting on paired donors, with incorporation or reduction of molecular oxygen, NAD(P)H as one donor, and incorporation of one atom of oxygen);GO:0035336(long-chain fatty-acyl-CoA metabolic process)	00073(Cutin, suberine and wax biosynthesis)	K15398	EC:1.14.-.-		hypothetical protein VITISV_037194 [Vitis vinifera]	mrna	12.6565	13.5758	11.5391	52.3694	52.0406	55.9535	0.235536	-2.08598	0	0	down	yes
TEA011201	TEA011201		TEA011201.1	GO:0015079(potassium ion transmembrane transporter activity);GO:0016020(membrane)	NA	NA	NA		Potassium transporter like [Actinidia chinensis var. chinensis]	mrna	43.5556	44.2539	49.3175	6.89188	7.7793	6.74997	6.40148	2.67841	0	0	up	yes
TEA008874	TEA008874		TEA008874.1	GO:0016020(membrane);GO:0016709(oxidoreductase activity, acting on paired donors, with incorporation or reduction of molecular oxygen, NAD(P)H as one donor, and incorporation of one atom of oxygen);GO:0044550(secondary metabolite biosynthetic process)	00590(Arachidonic acid metabolism);00591(Linoleic acid metabolism)	K07418	EC:1.14.14.1;EC:1.14.14.73		PREDICTED: cytochrome P450 71A1-like isoform X1 [Populus euphratica]	mrna	50.3693	52.8605	49.639	174.437	168.942	173.166	0.295945	-1.7566	0	0	down	yes
TEA020895	TEA020895		TEA020895.1	GO:0004478(methionine adenosyltransferase activity);GO:0005829(cytosol)	00270(Cysteine and methionine metabolism)	K00789	EC:2.5.1.6		S-adenosylmethionine synthase 2 [Quercus suber]	mrna	144.552	134.837	138.592	17.0029	17.0085	17.2179	8.15902	3.0284	0	0	up	yes
TEA033218	TEA033218		TEA033218.1	GO:0016021(integral component of membrane)	04626(Plant-pathogen interaction)	K13436	EC:2.7.11.1		CBS domain-containing protein [Actinidia chinensis var. chinensis]	mrna	48.5028	50.8358	47.4596	121.65	118.726	122.132	0.404952	-1.30418	0	0	down	yes
TEA006871	TEA006871		TEA006871.1	GO:0004252(serine-type endopeptidase activity);GO:0005618(cell wall)	NA	NA	NA		Subtilisin-like protease [Actinidia chinensis var. chinensis]	mrna	2.06727	2.17082	2.32584	19.6015	18.5742	18.0355	0.116773	-3.09822	0	0	down	yes
TEA016189	TEA016189		TEA016189.1	GO:0005886(plasma membrane);GO:0006952(defense response)	NA	NA	NA		MLO-like protein [Actinidia chinensis var. chinensis]	mrna	35.4949	34.5271	32.7123	89.4385	94.1085	95.183	0.36858	-1.43995	0	0	down	yes
TEA007200	TEA007200		TEA007200.1	GO:0003871(5-methyltetrahydropteroyltriglutamate-homocysteine S-methyltransferase activity);GO:0005576(extracellular region);GO:0005829(cytosol);GO:0008705(methionine synthase activity);GO:0050667(homocysteine metabolic process)	00270(Cysteine and methionine metabolism);00450(Selenocompound metabolism)	K00549	EC:2.1.1.14		methionine synthase [Camellia sinensis]	mrna	261.556	260.396	259.931	83.1871	78.67	78.5646	3.25213	1.70138	0	0	up	yes
TEA025762	TEA025762		TEA025762.1	GO:0003674(molecular_function);GO:0016021(integral component of membrane);GO:0080167(response to karrikin)	NA	NA	NA		hypothetical protein CEY00_Acc15528 [Actinidia chinensis var. chinensis]	mrna	76.6913	82.3126	83.3147	0.295415	0.623558	0.540629	166.017	7.37519	0	0	up	yes
TEA031330	TEA031330		TEA031330.1	GO:0005634(nucleus);GO:0005773(vacuole);GO:0006950(response to stress);GO:0016787(hydrolase activity)	NA	NA	NA		uncharacterized protein LOC111878038 [Lactuca sativa]	mrna	200.909	202.152	195.689	0.76564	0.757701	0.47816	299.151	8.22473	0	0	up	yes
TEA009803	TEA009803		TEA009803.1	GO:0004332(fructose-bisphosphate aldolase activity);GO:0006094(gluconeogenesis);GO:0006096(glycolytic process);GO:0006098(pentose-phosphate shunt);GO:0009507(chloroplast);GO:0009570(chloroplast stroma);GO:0009579(thylakoid);GO:0009737(response to abscisic acid);GO:0009941(chloroplast envelope);GO:0010287(plastoglobule);GO:0016020(membrane);GO:0046686(response to cadmium ion);GO:0048046(apoplast)	00010(Glycolysis / Gluconeogenesis);00030(Pentose phosphate pathway);00051(Fructose and mannose metabolism);00710(Carbon fixation in photosynthetic organisms)	K01623	EC:4.1.2.13		fructose-bisphosphate aldolase 3 [Camellia oleifera]	mrna	233.282	228.096	233.861	985.647	985.274	928.915	0.239751	-2.06039	0	0	down	yes
TEA010926	TEA010926		TEA010926.1	GO:0004674(protein serine/threonine kinase activity);GO:0005886(plasma membrane);GO:0006468(protein phosphorylation);GO:0006952(defense response);GO:0009506(plasmodesma)	NA	NA	NA		cysteine-rich receptor-like protein kinase 10 isoform X3 [Olea europaea var. sylvestris]	mrna	95.5061	95.249	95.8208	35.7352	38.4617	37.2951	2.57037	1.36198	0	0	up	yes
TEA008032	TEA008032		TEA008032.1	GO:0000027(ribosomal large subunit assembly);GO:0003735(structural constituent of ribosome);GO:0006412(translation);GO:0022625(cytosolic large ribosomal subunit)	03010(Ribosome)	K02925	NA		RPL3 [Rhododendron molle]	mrna	323.458	305.578	318.966	135.539	138.45	135.588	2.31459	1.21076	0	0	up	yes
TEA016957	TEA016957		TEA016957.1	GO:0005575(cellular_component)	NA	NA	NA		36.4 kDa proline-rich protein isoform X1 [Prunus persica]	mrna	1139.12	1142.24	1119.7	92.5289	97.6697	99.0947	11.7564	3.55538	0	0	up	yes
TEA023043	TEA023043		TEA023043.1	GO:0009813(flavonoid biosynthetic process);GO:0043231(intracellular membrane-bounded organelle);GO:0052696(flavonoid glucuronidation);GO:0080043(quercetin 3-O-glucosyltransferase activity);GO:0080044(quercetin 7-O-glucosyltransferase activity)	NA	NA	NA		7-deoxyloganetin glucosyltransferase [Actinidia chinensis var. chinensis]	mrna	19.0528	17.403	17.6003	0.787249	0.999207	0.902593	20.1023	4.32929	0	0	up	yes
TEA029417	TEA029417		TEA029417.1	GO:0009409(response to cold);GO:0009416(response to light stimulus);GO:0009507(chloroplast);GO:0009535(chloroplast thylakoid membrane);GO:0009570(chloroplast stroma);GO:0009735(response to cytokinin);GO:0009744(response to sucrose);GO:0009941(chloroplast envelope);GO:0010319(stromule);GO:0016779(nucleotidyltransferase activity)	00510(N-Glycan biosynthesis)	K03844	EC:2.4.1.131		ACT domain-containing protein [Actinidia chinensis var. chinensis]	mrna	24.4516	24.3632	24.5741	167.073	165.987	161.381	0.148428	-2.75216	0	0	down	yes
TEA020178	TEA020178		TEA020178.1	GO:0000155(phosphorelay sensor kinase activity);GO:0004673(protein histidine kinase activity);GO:0004674(protein serine/threonine kinase activity);GO:0005515(protein binding);GO:0005524(ATP binding);GO:0005783(endoplasmic reticulum);GO:0005789(endoplasmic reticulum membrane);GO:0009873(ethylene-activated signaling pathway);GO:0010105(negative regulation of ethylene-activated signaling pathway);GO…	04016(MAPK signaling pathway - plant);04075(Plant hormone signal transduction)	K14509	EC:2.7.13.-		Ethylene receptor like [Actinidia chinensis var. chinensis]	mrna	32.8438	32.0786	33.6628	1.22258	1.42995	1.28924	25.0104	4.64446	0	0	up	yes
TEA023163	TEA023163		TEA023163.1	GO:0005634(nucleus);GO:0005737(cytoplasm);GO:0005829(cytosol)	NA	NA	NA		Protein TSS like [Actinidia chinensis var. chinensis]	mrna	40.9181	41.6192	39.2664	122.545	122.206	120.639	0.333352	-1.58488	0	0	down	yes
TEA010875	TEA010875		TEA010875.1	GO:0004033(aldo-keto reductase (NADP) activity);GO:0009505(plant-type cell wall);GO:0009507(chloroplast);GO:0009570(chloroplast stroma);GO:0009941(chloroplast envelope)	NA	NA	NA		hypothetical protein GOBAR_AA21067 [Gossypium barbadense]	mrna	51.2817	54.2946	52.7422	145.682	141.531	139.443	0.371068	-1.43024	0	0	down	yes
TEA001864	TEA001864		TEA001864.1	GO:0009416(response to light stimulus);GO:0009535(chloroplast thylakoid membrane);GO:0009768(photosynthesis, light harvesting in photosystem I);GO:0009941(chloroplast envelope);GO:0010287(plastoglobule);GO:0016168(chlorophyll binding);GO:0031409(pigment binding)	00196(Photosynthesis - antenna proteins)	K08912	NA		chlorophyll a-b binding protein of LHCII type 1-like [Coffea arabica]	mrna	212.303	214.402	203.681	853.923	780.013	775.129	0.261672	-1.93417	0	0	down	yes
TEA030658	TEA030658		TEA030658.1	GO:0005634(nucleus);GO:0005773(vacuole);GO:0006950(response to stress);GO:0016787(hydrolase activity)	NA	NA	NA		universal stress protein PHOS32-like [Quercus suber]	mrna	229.598	227.995	224.506	59.3845	62.0334	61.8159	3.72256	1.8963	0	0	up	yes
TEA011741	TEA011741		TEA011741.1	GO:0005737(cytoplasm);GO:0010345(suberin biosynthetic process);GO:0016740(transferase activity);GO:0016747(transferase activity, transferring acyl groups other than amino-acyl groups);GO:0050734(hydroxycinnamoyltransferase activity);GO:0052325(cell wall pectin biosynthetic process);GO:0102406(omega-hydroxypalmitate O-sinapoyl transferase activity)	00073(Cutin, suberine and wax biosynthesis)	K15400	EC:2.3.1.188		PREDICTED: omega-hydroxypalmitate O-feruloyl transferase [Vitis vinifera]	mrna	16.3168	13.6857	15.2242	94.277	101.904	90.9681	0.157502	-2.66656	0	0	down	yes
TEA010800	TEA010800		TEA010800.1	GO:0005634(nucleus);GO:0008270(zinc ion binding)	04120(Ubiquitin mediated proteolysis)	K10144	EC:2.3.2.27		probable E3 ubiquitin-protein ligase RZFP34 isoform X2 [Vigna radiata var. radiata]	mrna	319.893	327.664	328.523	147.171	152.464	151.238	2.16487	1.11428	0	0	up	yes
TEA011967	TEA011967		TEA011967.1	GO:0003674(molecular_function);GO:0005886(plasma membrane);GO:0008150(biological_process);GO:0016021(integral component of membrane)	NA	NA	NA		protein PLANT CADMIUM RESISTANCE 6-like [Hevea brasiliensis]	mrna	249.824	248.3	250.841	1.28159	1.04836	1.05502	221.262	7.78961	0	0	up	yes
TEA033396	TEA033396		TEA033396.1	GO:0003714(transcription corepressor activity);GO:0005634(nucleus);GO:0009611(response to wounding);GO:0031347(regulation of defense response);GO:1903507(negative regulation of nucleic acid-templated transcription);GO:2000022(regulation of jasmonic acid mediated signaling pathway)	04075(Plant hormone signal transduction)	K13464	NA		jasmonate-zim-domain protein [Camellia sinensis]	mrna	39.539	40.3543	34.9291	2.09923	1.97444	2.31049	17.9855	4.16876	0	0	up	yes
TEA024110	TEA024110		TEA024110.1	GO:0004650(polygalacturonase activity);GO:0005576(extracellular region);GO:0005975(carbohydrate metabolic process);GO:0016829(lyase activity);GO:0071555(cell wall organization)	00040(Pentose and glucuronate interconversions)	K01184	EC:3.2.1.15		Polygalacturonase [Actinidia chinensis var. chinensis]	mrna	163.706	170.639	164.353	384.301	369.034	371.147	0.443491	-1.17302	0	0	down	yes
TEA017061	TEA017061		TEA017061.1	GO:0004760(serine-pyruvate transaminase activity);GO:0005777(peroxisome);GO:0005886(plasma membrane);GO:0008453(alanine-glyoxylate transaminase activity);GO:0009507(chloroplast);GO:0009570(chloroplast stroma);GO:0009853(photorespiration);GO:0016020(membrane);GO:0019265(glycine biosynthetic process, by transamination of glyoxylate);GO:0048046(apoplast);GO:0050281(serine-glyoxylate transaminase act…	00630(Glyoxylate and dicarboxylate metabolism);00250(Alanine, aspartate and glutamate metabolism);00260(Glycine, serine and threonine metabolism);04146(Peroxisome)	K00830	EC:2.6.1.44;EC:2.6.1.45		Serine--glyoxylate aminotransferase [Actinidia chinensis var. chinensis]	mrna	130.57	127.272	127.162	1078.91	1080.63	1091.36	0.11843	-3.07789	0	0	down	yes
TEA017682	TEA017682		TEA017682.1	GO:0034219(carbohydrate transmembrane transport)	NA	NA	NA		Triose phosphate/phosphate translocator TPT like [Actinidia chinensis var. chinensis]	mrna	268.767	266.587	262.445	572.356	572.562	561.62	0.467495	-1.09698	0	0	down	yes
TEA008691	TEA008691		TEA008691.1	GO:0004674(protein serine/threonine kinase activity);GO:0005829(cytosol);GO:0006355(regulation of transcription, DNA-templated);GO:0006468(protein phosphorylation);GO:0035556(intracellular signal transduction)	NA	NA	NA		Transcription factor like [Actinidia chinensis var. chinensis]	mrna	47.0238	47.7736	47.1585	16.7315	17.3305	18.2922	2.71145	1.43907	0	0	up	yes
TEA005836	TEA005836		TEA005836.1	GO:0003674(molecular_function);GO:0005634(nucleus);GO:0008150(biological_process);GO:0009507(chloroplast)	NA	NA	NA		Toll-like receptor 7 [Actinidia chinensis var. chinensis]	mrna	11.1228	10.1587	9.52178	61.2554	61.0274	58.8356	0.170073	-2.55577	0	0	down	yes
TEA025867	TEA025867		TEA025867.1	GO:0005524(ATP binding);GO:0005978(glycogen biosynthetic process);GO:0008878(glucose-1-phosphate adenylyltransferase activity);GO:0009507(chloroplast);GO:0009570(chloroplast stroma);GO:0009941(chloroplast envelope);GO:0019252(starch biosynthetic process)	00500(Starch and sucrose metabolism);00520(Amino sugar and nucleotide sugar metabolism)	K00975	EC:2.7.7.27		ADP glucose pyrophosphorylase [Actinidia chinensis]	mrna	1.66792	2.50475	1.98479	34.1621	32.2066	34.1952	0.0612293	-4.02963	0	0	down	yes
TEA000810	TEA000810		TEA000810.1	GO:0005829(cytosol);GO:0016791(phosphatase activity)	NA	NA	NA		2-carboxy-D-arabinitol-1-phosphatase [Actinidia chinensis var. chinensis]	mrna	5.87144	6.25071	6.40998	26.6138	26.9674	26.1697	0.232375	-2.10547	0	0	down	yes
TEA016574	TEA016574		TEA016574.1	GO:0004028(3-chloroallyl aldehyde dehydrogenase activity);GO:0004029(aldehyde dehydrogenase (NAD) activity)	00010(Glycolysis / Gluconeogenesis);00053(Ascorbate and aldarate metabolism);00620(Pyruvate metabolism);00071(Fatty acid degradation);00561(Glycerolipid metabolism);00280(Valine, leucine and isoleucine degradation);00310(Lysine degradation);00330(Arginine and proline metabolism);00340(Histidine metabolism);00380(Tryptophan metabolism);00410(beta-Alanine metabolism);00903(Limonene and pinene degra…	K00128	EC:1.2.1.3		Aldehyde dehydrogenase family 3 member like [Actinidia chinensis var. chinensis]	mrna	70.7518	72.7293	68.5858	183.878	188.055	183.332	0.38192	-1.38866	0	0	down	yes
TEA002143	TEA002143		TEA002143.1	GO:0009611(response to wounding)	NA	NA	NA		CBS domain-containing protein [Actinidia chinensis var. chinensis]	mrna	283.989	281.101	280.948	108.414	111.033	105.849	2.60083	1.37897	0	0	up	yes
TEA029372	TEA029372		TEA029372.1	GO:0004021(L-alanine:2-oxoglutarate aminotransferase activity);GO:0005737(cytoplasm);GO:0005777(peroxisome);GO:0005829(cytosol);GO:0008453(alanine-glyoxylate transaminase activity);GO:0009058(biosynthetic process);GO:0009507(chloroplast);GO:0009570(chloroplast stroma);GO:0009853(photorespiration);GO:0030170(pyridoxal phosphate binding);GO:0042853(L-alanine catabolic process);GO:0047958(glycine:2-…	00630(Glyoxylate and dicarboxylate metabolism);00710(Carbon fixation in photosynthetic organisms);00250(Alanine, aspartate and glutamate metabolism);00260(Glycine, serine and threonine metabolism);00220(Arginine biosynthesis)	K14272	EC:2.6.1.4;EC:2.6.1.2		Glutamate--glyoxylate aminotransferase [Actinidia chinensis var. chinensis]	mrna	67.9547	66.2051	65.7412	270.145	279.544	275.409	0.242275	-2.04528	0	0	down	yes
TEA010738	TEA010738		TEA010738.1	GO:0003729(mRNA binding);GO:0003824(catalytic activity);GO:0005515(protein binding);GO:0006364(rRNA processing);GO:0008266(poly(U) RNA binding);GO:0009507(chloroplast);GO:0009534(chloroplast thylakoid);GO:0009570(chloroplast stroma);GO:0009579(thylakoid);GO:0009735(response to cytokinin);GO:0009941(chloroplast envelope);GO:0010287(plastoglobule);GO:0019843(rRNA binding);GO:0032544(plastid transla…	NA	NA	NA		Chloroplast stem-loop binding protein [Actinidia chinensis var. chinensis]	mrna	114.706	113.354	114.958	274.32	266.833	261.302	0.427461	-1.22614	0	0	down	yes
TEA025718	TEA025718		TEA025718.1	GO:0005886(plasma membrane);GO:0016021(integral component of membrane);GO:0042626(ATPase activity, coupled to transmembrane movement of substances)	02010(ABC transporters)	K05681	NA		ABC transporter G family member 22 like [Actinidia chinensis var. chinensis]	mrna	25.5506	26.8252	26.5796	106.855	107.892	108.605	0.244178	-2.034	0	0	down	yes
TEA009363	TEA009363		TEA009363.1	GO:0006865(amino acid transport);GO:0015171(amino acid transmembrane transporter activity);GO:0016020(membrane)	NA	NA	NA		Tyrosine-specific transport protein [Actinidia chinensis var. chinensis]	mrna	1.2704	1.15738	1.60368	28.6112	27.7433	28.1582	0.0477025	-4.38979	0	0	down	yes
TEA005418	TEA005418		TEA005418.1	GO:0003674(molecular_function);GO:0005615(extracellular space);GO:0005618(cell wall);GO:0005794(Golgi apparatus);GO:0005829(cytosol);GO:0008150(biological_process);GO:0009505(plant-type cell wall);GO:0009506(plasmodesma);GO:0009507(chloroplast);GO:0048046(apoplast)	03013(RNA transport)	K14299	NA		Protein EXORDIUM-like [Actinidia chinensis var. chinensis]	mrna	243.973	236.453	239.952	80.165	76.7873	74.4125	3.1136	1.63858	0	0	up	yes
TEA001315	TEA001315		TEA001315.1	GO:0004001(adenosine kinase activity);GO:0005507(copper ion binding);GO:0005524(ATP binding);GO:0005634(nucleus);GO:0005737(cytoplasm);GO:0005829(cytosol);GO:0005886(plasma membrane);GO:0006166(purine ribonucleoside salvage);GO:0006169(adenosine salvage);GO:0016032(viral process);GO:0016301(kinase activity);GO:0016310(phosphorylation);GO:0019200(carbohydrate kinase activity);GO:0044209(AMP salvag…	00230(Purine metabolism)	K00856	EC:2.7.1.20		Adenosine kinase [Actinidia chinensis var. chinensis]	mrna	261.28	258.677	262.93	75.9083	73.7728	74.0809	3.49875	1.80684	0	0	up	yes
TEA007479	TEA007479		TEA007479.1	GO:0003824(catalytic activity);GO:0004553(hydrolase activity, hydrolyzing O-glycosyl compounds);GO:0005737(cytoplasm);GO:0006979(response to oxidative stress);GO:0009506(plasmodesma);GO:0034484(raffinose catabolic process);GO:0047274(galactinol-sucrose galactosyltransferase activity);GO:0052692(raffinose alpha-galactosidase activity);GO:0080167(response to karrikin)	00052(Galactose metabolism)	K06617	EC:2.4.1.82		Galactinol--sucrose galactosyltransferase [Actinidia chinensis var. chinensis]	mrna	1.71312	1.38503	1.26812	12.8571	12.5968	14.1575	0.110228	-3.18144	0	0	down	yes
TEA029329	TEA029329		TEA029329.1	GO:0008152(metabolic process);GO:0016787(hydrolase activity)	00520(Amino sugar and nucleotide sugar metabolism)	K01097	EC:3.1.3.29		Haloacid dehalogenase-like hydrolase domain-containing protein [Actinidia chinensis var. chinensis]	mrna	58.8386	58.1062	62.0452	185.204	199.93	197.815	0.307042	-1.70349	0	0	down	yes
TEA027913	TEA027913		TEA027913.1	GO:0004144(diacylglycerol O-acyltransferase activity);GO:0005886(plasma membrane);GO:0019432(triglyceride biosynthetic process);GO:0047196(long-chain-alcohol O-fatty-acyltransferase activity)	NA	NA	NA		O-acyltransferase [Actinidia chinensis var. chinensis]	mrna	51.5905	52.3098	52.0125	10.3886	10.0594	10.1709	5.09204	2.34824	0	0	up	yes
TEA015892	TEA015892		TEA015892.1	GO:0005515(protein binding);GO:0005829(cytosol);GO:0006006(glucose metabolic process);GO:0006096(glycolytic process);GO:0009409(response to cold);GO:0009416(response to light stimulus);GO:0009507(chloroplast);GO:0009535(chloroplast thylakoid membrane);GO:0009570(chloroplast stroma);GO:0009744(response to sucrose);GO:0009941(chloroplast envelope);GO:0010319(stromule);GO:0016020(membrane);GO:001925…	00710(Carbon fixation in photosynthetic organisms)	K05298	EC:1.2.1.13		PREDICTED: glyceraldehyde-3-phosphate dehydrogenase A, chloroplastic [Nelumbo nucifera]	mrna	306.995	306.009	299.344	756.273	742.331	712.021	0.41271	-1.2768	0	0	down	yes
TEA009357	TEA009357		TEA009357.1	GO:0005773(vacuole);GO:0005887(integral component of plasma membrane);GO:0009506(plasmodesma);GO:0009992(cellular water homeostasis);GO:0015250(water channel activity);GO:0015254(glycerol channel activity);GO:0034220(ion transmembrane transport)	NA	NA	NA		aquaporin protein AQU15 [Camellia sinensis]	mrna	284.562	258.863	280.177	43.7491	45.342	45.9452	6.09911	2.6086	0	0	up	yes
TEA026209	TEA026209		TEA026209.1	GO:0004553(hydrolase activity, hydrolyzing O-glycosyl compounds);GO:0005576(extracellular region);GO:0005618(cell wall);GO:0010087(phloem or xylem histogenesis);GO:0010411(xyloglucan metabolic process);GO:0016762(xyloglucan:xyloglucosyl transferase activity);GO:0016798(hydrolase activity, acting on glycosyl bonds);GO:0042546(cell wall biogenesis);GO:0048046(apoplast);GO:0071555(cell wall organiza…	NA	NA	NA		xyloglucan endotransglucosylase/hydrolase 13 [Actinidia deliciosa]	mrna	53.0607	54.6631	52.8016	132.967	136.168	135.791	0.396431	-1.33486	0	0	down	yes
TEA010380	TEA010380		TEA010380.1	GO:0000024(maltose biosynthetic process);GO:0005983(starch catabolic process);GO:0009409(response to cold);GO:0009507(chloroplast);GO:0009570(chloroplast stroma);GO:0016161(beta-amylase activity);GO:0102229(amylopectin maltohydrolase activity)	00500(Starch and sucrose metabolism)	K01177	EC:3.2.1.2		chloroplast beta-amylase 3 [Camellia sinensis]	mrna	7.86715	7.7505	8.00106	29.3556	28.8803	28.6301	0.271898	-1.87886	0	0	down	yes
TEA019233	TEA019233		TEA019233.1	GO:0004674(protein serine/threonine kinase activity);GO:0004675(transmembrane receptor protein serine/threonine kinase activity);GO:0005515(protein binding);GO:0005524(ATP binding);GO:0005768(endosome);GO:0005886(plasma membrane);GO:0006468(protein phosphorylation);GO:0006898(receptor-mediated endocytosis);GO:0007169(transmembrane receptor protein tyrosine kinase signaling pathway);GO:0010008(end…	04016(MAPK signaling pathway - plant);04626(Plant-pathogen interaction)	K13420	EC:2.7.11.1		LRR receptor-like serine/threonine-protein kinase [Actinidia chinensis var. chinensis]	mrna	48.964	48.3839	48.6214	6.57196	6.10872	6.44958	7.63029	2.93174	0	0	up	yes
TEA018201	TEA018201		TEA018201.1	GO:0003999(adenine phosphoribosyltransferase activity);GO:0005737(cytoplasm);GO:0005829(cytosol);GO:0006166(purine ribonucleoside salvage);GO:0006168(adenine salvage);GO:0009116(nucleoside metabolic process);GO:0016740(transferase activity);GO:0044209(AMP salvage)	00230(Purine metabolism)	K00759	EC:2.4.2.7		Adenine phosphoribosyltransferase [Actinidia chinensis var. chinensis]	mrna	96.9948	93.9378	98.4187	35.4722	36.1895	37.6237	2.64767	1.40472	0	0	up	yes
TEA010552	TEA010552		TEA010552.1	GO:0009507(chloroplast);GO:0009522(photosystem I);GO:0009534(chloroplast thylakoid);GO:0009535(chloroplast thylakoid membrane);GO:0009579(thylakoid);GO:0009773(photosynthetic electron transport in photosystem I);GO:0009780(photosynthetic NADP+ reduction);GO:0009941(chloroplast envelope);GO:0015979(photosynthesis);GO:0016020(membrane);GO:0016021(integral component of membrane);GO:0016168(chlorophy…	00195(Photosynthesis)	K08905	NA		photosystem I reaction center V, partial (chloroplast) [Camellia sinensis]	mrna	471.699	452.85	446.237	1213.96	1208.93	1231.53	0.375104	-1.41464	0	0	down	yes
TEA002799	TEA002799		TEA002799.1	GO:0000103(sulfate assimilation);GO:0006457(protein folding);GO:0009507(chloroplast);GO:0015035(protein disulfide oxidoreductase activity);GO:0016671(oxidoreductase activity, acting on a sulfur group of donors, disulfide as acceptor);GO:0034599(cellular response to oxidative stress);GO:0045454(cell redox homeostasis);GO:0055114(oxidation-reduction process)	NA	NA	NA		Transcriptional corepressor SEUSS like [Actinidia chinensis var. chinensis]	mrna	13.5787	13.5759	12.6995	106.888	106.211	108.942	0.123755	-3.01444	0	0	down	yes
TEA011691	TEA011691		TEA011691.1	GO:0005515(protein binding);GO:0005737(cytoplasm);GO:0005829(cytosol);GO:0009809(lignin biosynthetic process);GO:0009963(positive regulation of flavonoid biosynthetic process);GO:0010252(auxin homeostasis);GO:0016020(membrane);GO:0016740(transferase activity);GO:0047172(shikimate O-hydroxycinnamoyltransferase activity);GO:0047205(quinate O-hydroxycinnamoyltransferase activity);GO:0071555(cell wal…	00940(Phenylpropanoid biosynthesis);00945(Stilbenoid, diarylheptanoid and gingerol biosynthesis);00941(Flavonoid biosynthesis)	K13065	EC:2.3.1.133		Shikimate O-hydroxycinnamoyltransferase [Actinidia chinensis var. chinensis]	mrna	48.9443	47.4515	50.8698	13.4796	12.3783	13.2136	3.76913	1.91423	0	0	up	yes
TEA023844	TEA023844		TEA023844.1	GO:0000786(nucleosome);GO:0003677(DNA binding);GO:0004722(protein serine/threonine phosphatase activity);GO:0005634(nucleus);GO:0005886(plasma membrane);GO:0006470(protein dephosphorylation);GO:0046872(metal ion binding);GO:0046982(protein heterodimerization activity);GO:0048366(leaf development)	NA	NA	NA		Protein like [Actinidia chinensis var. chinensis]	mrna	31.4627	30.436	31.7527	1.26361	1.21389	1.02275	26.7556	4.74177	0	0	up	yes
TEA005522	TEA005522		TEA005522.1	GO:0004475(mannose-1-phosphate guanylyltransferase activity);GO:0005515(protein binding);GO:0005525(GTP binding);GO:0005634(nucleus);GO:0005737(cytoplasm);GO:0005829(cytosol);GO:0009058(biosynthetic process);GO:0009298(GDP-mannose biosynthetic process);GO:0009408(response to heat);GO:0009651(response to salt stress);GO:0009753(response to jasmonic acid);GO:0010193(response to ozone);GO:0016779(nu…	00051(Fructose and mannose metabolism);00520(Amino sugar and nucleotide sugar metabolism)	K00966	EC:2.7.7.13		GDP-D-mannose pyrophosphorylase [Camellia sinensis]	mrna	185.369	182.752	180.363	71.4927	72.2075	70.0246	2.56631	1.3597	0	0	up	yes
TEA030092	TEA030092		TEA030092.1	GO:0004857(enzyme inhibitor activity)	00040(Pentose and glucuronate interconversions)	K01051	EC:3.1.1.11		putative invertase inhibitor InvInh4 [Camellia sinensis]	mrna	90.826	93.2045	90.2024	286.409	283.643	291.888	0.318158	-1.65219	0	0	down	yes
TEA016117	TEA016117		TEA016117.1	GO:0005742(mitochondrial outer membrane translocase complex);GO:0030150(protein import into mitochondrial matrix)	NA	NA	NA		Mitochondrial import receptor subunit TOM40-1, N-terminally processed like [Actinidia chinensis var. chinensis]	mrna	545.633	525.768	528.346	199.58	193.371	196.131	2.71566	1.4413	0	0	up	yes
TEA032370	TEA032370		TEA032370.1	GO:0008171(O-methyltransferase activity);GO:0008757(S-adenosylmethionine-dependent methyltransferase activity);GO:0019438(aromatic compound biosynthetic process)	00380(Tryptophan metabolism)	K22588	EC:2.1.1.4		O-methyltransferase [Camptotheca acuminata]	mrna	90.253	87.2784	87.9652	24.6841	24.8845	24.7682	3.57154	1.83654	0	0	up	yes
TEA008271	TEA008271		TEA008271.1	GO:0003677(DNA binding);GO:0003700(DNA binding transcription factor activity);GO:0005634(nucleus);GO:0006351(transcription, DNA-templated);GO:0006355(regulation of transcription, DNA-templated);GO:0008284(positive regulation of cell proliferation);GO:0008289(lipid binding);GO:0009733(response to auxin);GO:0010014(meristem initiation);GO:0010067(procambium histogenesis);GO:0010072(primary shoot ap…	NA	NA	NA		Homeobox-leucine zipper protein like [Actinidia chinensis var. chinensis]	mrna	24.1256	26.1814	25.8032	2.3208	2.78205	2.39159	10.1555	3.34419	0	0	up	yes
TEA026067	TEA026067		TEA026067.1	GO:0004722(protein serine/threonine phosphatase activity);GO:0005634(nucleus);GO:0005730(nucleolus);GO:0005737(cytoplasm);GO:0006470(protein dephosphorylation);GO:0008287(protein serine/threonine phosphatase complex);GO:0009507(chloroplast);GO:0009570(chloroplast stroma);GO:0009579(thylakoid);GO:0009767(photosynthetic electron transport chain);GO:0016021(integral component of membrane);GO:0016311…	NA	NA	NA		Protein phosphatase [Actinidia chinensis var. chinensis]	mrna	37.131	36.9829	38.4082	98.1419	98.5896	103.552	0.37472	-1.41611	0	0	down	yes
TEA011154	TEA011154		TEA011154.1	GO:0002237(response to molecule of bacterial origin);GO:0003700(DNA binding transcription factor activity);GO:0005515(protein binding);GO:0005634(nucleus);GO:0006351(transcription, DNA-templated);GO:0006355(regulation of transcription, DNA-templated);GO:0009611(response to wounding);GO:0009751(response to salicylic acid);GO:0010200(response to chitin);GO:0031347(regulation of defense response);GO…	04626(Plant-pathogen interaction)	K18834	NA		WRKY transcription factor [Actinidia chinensis var. chinensis]	mrna	36.6424	35.3793	33.9538	3.09391	3.18901	3.24122	11.127	3.476	0	0	up	yes
TEA025363	TEA025363		TEA025363.1	GO:0005886(plasma membrane);GO:0009055(electron transfer activity);GO:0009507(chloroplast);GO:0016614(oxidoreductase activity, acting on CH-OH group of donors);GO:0048046(apoplast);GO:0050660(flavin adenine dinucleotide binding);GO:0055114(oxidation-reduction process)	00052(Galactose metabolism);00500(Starch and sucrose metabolism)	K01187	EC:3.2.1.20		daurichromenic acid synthase like protein2 [Rhododendron dauricum]	mrna	37.9495	35.4781	39.1883	5.2549	4.73542	4.33783	7.85976	2.97449	0	0	up	yes
TEA032348	TEA032348		TEA032348.1	GO:0005315(inorganic phosphate transmembrane transporter activity);GO:0009536(plastid);GO:0016021(integral component of membrane);GO:0098656(anion transmembrane transport)	NA	NA	NA		Ascorbate transporter like [Actinidia chinensis var. chinensis]	mrna	28.7334	27.7194	30.0093	71.2927	71.8563	72.8393	0.400309	-1.32081	0	0	down	yes
TEA008221	TEA008221		TEA008221.1	GO:0004750(ribulose-phosphate 3-epimerase activity);GO:0005829(cytosol);GO:0009052(pentose-phosphate shunt, non-oxidative branch);GO:0019323(pentose catabolic process);GO:0044262(cellular carbohydrate metabolic process);GO:0046872(metal ion binding)	00030(Pentose phosphate pathway);00040(Pentose and glucuronate interconversions);00710(Carbon fixation in photosynthetic organisms)	K01783	EC:5.1.3.1		Ribulose-phosphate 3-epimerase [Actinidia chinensis var. chinensis]	mrna	156.765	145.183	153.837	428.637	443.711	455.931	0.343139	-1.54314	0	0	down	yes
TEA021814	TEA021814		TEA021814.1	GO:0003824(catalytic activity);GO:0005768(endosome);GO:0005794(Golgi apparatus);GO:0005802(trans-Golgi network);GO:0009225(nucleotide-sugar metabolic process);GO:0016021(integral component of membrane);GO:0032580(Golgi cisterna membrane);GO:0033481(galacturonate biosynthetic process);GO:0050378(UDP-glucuronate 4-epimerase activity);GO:0050829(defense response to Gram-negative bacterium);GO:005083…	00520(Amino sugar and nucleotide sugar metabolism)	K08679	EC:5.1.3.6		UDP-glucuronate 4-epimerase [Actinidia chinensis var. chinensis]	mrna	292.522	297.511	291.061	102.948	102.632	96.1662	2.91998	1.54596	0	0	up	yes
TEA005164	TEA005164		TEA005164.1	GO:0005515(protein binding);GO:0005783(endoplasmic reticulum);GO:0031640(killing of cells of other organism)	NA	NA	NA		type 2 ribosome-inactivating protein precursor [Camellia sinensis]	mrna	35.4883	35.7157	34.6212	93.3741	90.6551	92.631	0.38251	-1.38643	0	0	down	yes
TEA023229	TEA023229		TEA023229.1	GO:0004332(fructose-bisphosphate aldolase activity);GO:0005507(copper ion binding);GO:0005515(protein binding);GO:0005634(nucleus);GO:0005737(cytoplasm);GO:0005739(mitochondrion);GO:0005829(cytosol);GO:0005886(plasma membrane);GO:0006094(gluconeogenesis);GO:0006096(glycolytic process);GO:0006098(pentose-phosphate shunt);GO:0009506(plasmodesma);GO:0009651(response to salt stress);GO:0009735(respon…	00010(Glycolysis / Gluconeogenesis);00030(Pentose phosphate pathway);00051(Fructose and mannose metabolism);00710(Carbon fixation in photosynthetic organisms)	K01623	EC:4.1.2.13		fructose-bisphosphate aldolase 2 [Camellia oleifera]	mrna	792.866	794.93	759.522	152.092	155.971	151.446	5.10832	2.35285	0	0	up	yes
TEA013984	TEA013984		TEA013984.1	GO:0004089(carbonate dehydratase activity);GO:0005886(plasma membrane);GO:0008270(zinc ion binding);GO:0009409(response to cold);GO:0009507(chloroplast);GO:0009535(chloroplast thylakoid membrane);GO:0009570(chloroplast stroma);GO:0009579(thylakoid);GO:0009817(defense response to fungus, incompatible interaction);GO:0009941(chloroplast envelope);GO:0010037(response to carbon dioxide);GO:0010119(re…	00910(Nitrogen metabolism)	K01673	EC:4.2.1.1		Carbonic anhydrase [Actinidia chinensis var. chinensis]	mrna	75.4394	73.8085	75.6353	260.522	265.985	259.524	0.2861	-1.80541	0	0	down	yes
TEA002211	TEA002211		TEA002211.1	GO:0005737(cytoplasm);GO:0006950(response to stress);GO:0016787(hydrolase activity)	NA	NA	NA		Universal stress protein A-like protein [Actinidia chinensis var. chinensis]	mrna	302.428	283.28	296.87	90.7244	85.7801	80.0809	3.43971	1.78229	0	0	up	yes
TEA032127	TEA032127		TEA032127.1	NA	NA	NA	NA		Histone-lysine N-methyltransferase, H3 lysine-4 specific like [Actinidia chinensis var. chinensis]	mrna	4.56127	4.21202	4.22233	37.4744	42.0998	43.62	0.105489	-3.24484	0	0	down	yes
TEA004322	TEA004322		TEA004322.1	NA	NA	NA	NA		PREDICTED: uncharacterized protein LOC104595401 [Nelumbo nucifera]	mrna	305.94	299.504	311.52	63.738	60.1303	58.9302	5.01626	2.32661	0	0	up	yes
TEA014784	TEA014784		TEA014784.1	GO:0003674(molecular_function);GO:0008150(biological_process);GO:0009507(chloroplast);GO:0016021(integral component of membrane)	04146(Peroxisome)	K13348	NA		Peroxisomal membrane protein [Actinidia chinensis var. chinensis]	mrna	18.3264	19.2802	19.9804	84.0826	83.7291	88.3093	0.224843	-2.15301	0	0	down	yes
TEA031676	TEA031676		TEA031676.1	GO:0000015(phosphopyruvate hydratase complex);GO:0000287(magnesium ion binding);GO:0003677(DNA binding);GO:0004634(phosphopyruvate hydratase activity);GO:0005507(copper ion binding);GO:0005634(nucleus);GO:0005737(cytoplasm);GO:0005739(mitochondrion);GO:0005740(mitochondrial envelope);GO:0005741(mitochondrial outer membrane);GO:0005829(cytosol);GO:0005886(plasma membrane);GO:0006096(glycolytic pro…	00010(Glycolysis / Gluconeogenesis);03018(RNA degradation)	K01689	EC:4.2.1.11		Enolase [Actinidia chinensis var. chinensis]	mrna	119.193	120.355	121.592	42.5824	41.339	40.9894	2.89118	1.53166	0	0	up	yes
TEA005850	TEA005850		TEA005850.1	GO:0003674(molecular_function);GO:0006979(response to oxidative stress);GO:0009507(chloroplast);GO:0009535(chloroplast thylakoid membrane);GO:0016021(integral component of membrane);GO:0031969(chloroplast membrane)	NA	NA	NA		Photosynthetic NDH subunit of subcomplex B 5 like [Actinidia chinensis var. chinensis]	mrna	41.0801	44.0458	44.0283	135.148	129.64	125.465	0.33095	-1.59531	0	0	down	yes
TEA020567	TEA020567		TEA020567.1	GO:0005887(integral component of plasma membrane);GO:0008553(proton-exporting ATPase activity, phosphorylative mechanism);GO:0043231(intracellular membrane-bounded organelle);GO:0051453(regulation of intracellular pH);GO:1902600(proton transmembrane transport)	00190(Oxidative phosphorylation)	K01535	EC:3.6.3.6		hypothetical protein CISIN_1g002208mg [Citrus sinensis]	mrna	85.0113	87.4443	84.5431	33.6935	33.3643	31.793	2.59986	1.37843	0	0	up	yes
TEA023955	TEA023955		TEA023955.1	GO:0009496(plastoquinol--plastocyanin reductase activity);GO:0009507(chloroplast);GO:0009512(cytochrome b6f complex);GO:0009535(chloroplast thylakoid membrane);GO:0016021(integral component of membrane)	NA	NA	NA		PREDICTED: uncharacterized protein LOC108660423 [Theobroma cacao]	mrna	98.1249	85.028	90.6419	449.014	462.466	485.203	0.196032	-2.35084	0	0	down	yes
TEA015073	TEA015073		TEA015073.1	GO:0004674(protein serine/threonine kinase activity);GO:0005515(protein binding);GO:0005524(ATP binding);GO:0005634(nucleus);GO:0005886(plasma membrane);GO:0006468(protein phosphorylation);GO:0009506(plasmodesma);GO:0009755(hormone-mediated signaling pathway);GO:0010183(pollen tube guidance);GO:0016020(membrane);GO:0016021(integral component of membrane);GO:0016301(kinase activity);GO:0090406(pol…	NA	NA	NA		MDIS1-interacting receptor like kinase 2-like [Durio zibethinus]	mrna	41.2253	39.8359	39.6485	0.568084	0.64161	0.546286	68.742	6.10312	0	0	up	yes
TEA018404	TEA018404		TEA018404.1	GO:0005737(cytoplasm);GO:0005829(cytosol);GO:0005985(sucrose metabolic process);GO:0005986(sucrose biosynthetic process);GO:0006000(fructose metabolic process);GO:0006002(fructose 6-phosphate metabolic process);GO:0006094(gluconeogenesis);GO:0009409(response to cold);GO:0009507(chloroplast);GO:0009570(chloroplast stroma);GO:0009735(response to cytokinin);GO:0009773(photosynthetic electron transpo…	00010(Glycolysis / Gluconeogenesis);00030(Pentose phosphate pathway);00051(Fructose and mannose metabolism);00710(Carbon fixation in photosynthetic organisms)	K03841	EC:3.1.3.11		fructose-1,6-bisphosphatase [Camellia sinensis]	mrna	50.9695	59.8117	55.8649	270.081	258.482	254.104	0.212921	-2.23161	0	0	down	yes
TEA030315	TEA030315		TEA030315.1	GO:0005737(cytoplasm);GO:0006537(glutamate biosynthetic process);GO:0015930(glutamate synthase activity);GO:0019676(ammonia assimilation cycle)	00630(Glyoxylate and dicarboxylate metabolism);00910(Nitrogen metabolism)	K00284	EC:1.4.7.1		Ferredoxin-dependent glutamate synthase [Actinidia chinensis var. chinensis]	mrna	53.3072	55.6383	54.2754	168.494	169.251	160.493	0.327596	-1.61001	0	0	down	yes
TEA028197	TEA028197		TEA028197.1	GO:0003674(molecular_function);GO:0009507(chloroplast);GO:0016021(integral component of membrane);GO:1990641(response to iron ion starvation)	NA	NA	NA		Ycf36 family protein [Actinidia chinensis var. chinensis]	mrna	50.0401	51.243	52.6005	183.338	194.582	183.006	0.274339	-1.86597	0	0	down	yes
TEA011661	TEA011661		TEA011661.1	GO:0009416(response to light stimulus);GO:0009686(gibberellin biosynthetic process);GO:0009740(gibberellic acid mediated signaling pathway);GO:0009826(unidimensional cell growth);GO:0009908(flower development);GO:0045544(gibberellin 20-oxidase activity)	00904(Diterpenoid biosynthesis)	K05282	EC:1.14.11.12		gibberellin 20-oxidase [Camellia sinensis]	mrna	173.887	161.466	165.194	25.4612	25.6782	25.7683	6.50841	2.70231	0	0	up	yes
TEA005125	TEA005125		TEA005125.1	GO:0006629(lipid metabolic process);GO:0016020(membrane);GO:0016298(lipase activity)	00940(Phenylpropanoid biosynthesis)	K18368	EC:3.1.1.-		Caffeoylshikimate esterase [Actinidia chinensis var. chinensis]	mrna	84.9737	88.7356	87.0195	20.3054	19.6486	18.6689	4.44756	2.15301	0	0	up	yes
TEA017601	TEA017601		TEA017601.1	GO:0004497(monooxygenase activity);GO:0009507(chloroplast);GO:0009570(chloroplast stroma);GO:0009573(chloroplast ribulose bisphosphate carboxylase complex);GO:0009579(thylakoid);GO:0009637(response to blue light);GO:0009853(photorespiration);GO:0009941(chloroplast envelope);GO:0010114(response to red light);GO:0010218(response to far red light);GO:0015977(carbon fixation);GO:0016020(membrane);GO:…	00630(Glyoxylate and dicarboxylate metabolism);00710(Carbon fixation in photosynthetic organisms)	K01602	EC:4.1.1.39		ribulose-1,5-bisphosphate carboxylase/oxygenase small subunit [Camellia sinensis]	mrna	3669.32	3574.22	3606.54	13951.1	14117.2	14078.7	0.257434	-1.95772	0	0	down	yes
TEA009852	TEA009852		TEA009852.1	GO:0008964(phosphoenolpyruvate carboxylase activity);GO:0015977(carbon fixation)	00620(Pyruvate metabolism);00710(Carbon fixation in photosynthetic organisms)	K01595	EC:4.1.1.31		Phosphoenolpyruvate carboxylase [Actinidia chinensis var. chinensis]	mrna	68.0506	69.884	70.3104	16.9814	15.1404	16.9942	4.23987	2.08402	0	0	up	yes
TEA013315	TEA013315		TEA013315.1	GO:0016020(membrane);GO:0016709(oxidoreductase activity, acting on paired donors, with incorporation or reduction of molecular oxygen, NAD(P)H as one donor, and incorporation of one atom of oxygen);GO:0044550(secondary metabolite biosynthetic process)	00941(Flavonoid biosynthesis);00944(Flavone and flavonol biosynthesis)	K13083	EC:1.14.14.81		flavonoid 3',5'-hydroxylase [Camellia sinensis]	mrna	10.2842	12.0479	10.6922	71.3122	68.3538	73.8152	0.154694	-2.69251	0	0	down	yes
TEA009770	TEA009770		TEA009770.1	GO:0009416(response to light stimulus);GO:0009535(chloroplast thylakoid membrane);GO:0009768(photosynthesis, light harvesting in photosystem I);GO:0009941(chloroplast envelope);GO:0010287(plastoglobule);GO:0016168(chlorophyll binding);GO:0031409(pigment binding)	00196(Photosynthesis - antenna proteins)	K08912	NA		PREDICTED: chlorophyll a-b binding protein of LHCII type 1 [Vitis vinifera]	mrna	130.073	130.817	141.924	429.287	405.561	397.303	0.32692	-1.61299	0	0	down	yes
TEA005425	TEA005425		TEA005425.1	GO:0004659(prenyltransferase activity);GO:0005886(plasma membrane);GO:0009234(menaquinone biosynthetic process);GO:0009507(chloroplast);GO:0009772(photosynthetic electron transport in photosystem II);GO:0010236(plastoquinone biosynthetic process);GO:0016021(integral component of membrane);GO:0031969(chloroplast membrane);GO:0032194(ubiquinone biosynthetic process via 3,4-dihydroxy-5-polyprenylben…	00130(Ubiquinone and other terpenoid-quinone biosynthesis)	K02548	EC:2.5.1.74;EC:2.5.1.-		2-carboxy-1,4-naphthoquinone phytyltransferase [Actinidia chinensis var. chinensis]	mrna	76.3988	72.8014	74.5588	189.97	188.244	188.37	0.394926	-1.34034	0	0	down	yes
TEA022236	TEA022236		TEA022236.1	GO:0005351(carbohydrate:proton symporter activity);GO:0005355(glucose transmembrane transporter activity);GO:0005887(integral component of plasma membrane);GO:0046323(glucose import)	NA	NA	NA		Sugar carrier protein like [Actinidia chinensis var. chinensis]	mrna	22.4837	22.0855	23.4646	2.08558	1.87393	2.05732	11.3073	3.49918	0	0	up	yes
TEA002222	TEA002222		TEA002222.1	GO:0003723(RNA binding);GO:0004818(glutamate-tRNA ligase activity);GO:0004819(glutamine-tRNA ligase activity);GO:0005739(mitochondrion);GO:0005829(cytosol);GO:0006424(glutamyl-tRNA aminoacylation);GO:0006425(glutaminyl-tRNA aminoacylation)	00860(Porphyrin and chlorophyll metabolism);00970(Aminoacyl-tRNA biosynthesis)	K01885	EC:6.1.1.17		Glutamate--tRNA ligase [Actinidia chinensis var. chinensis]	mrna	64.1402	65.4258	67.7888	24.5906	23.9447	23.5213	2.73889	1.45359	0	0	up	yes
TEA010095	TEA010095		TEA010095.1	GO:0005737(cytoplasm);GO:0009416(response to light stimulus);GO:0009507(chloroplast);GO:0009733(response to auxin);GO:0016874(ligase activity)	04075(Plant hormone signal transduction)	K14487	NA		auxin early response protein GH3.10 [Camellia sinensis]	mrna	16.176	16.5788	16.3489	59.5858	62.403	58.2102	0.272498	-1.87568	0	0	down	yes
TEA012339	TEA012339		TEA012339.1	GO:0005515(protein binding);GO:0005739(mitochondrion);GO:0009507(chloroplast);GO:0009522(photosystem I);GO:0009535(chloroplast thylakoid membrane);GO:0009579(thylakoid);GO:0009767(photosynthetic electron transport chain);GO:0009768(photosynthesis, light harvesting in photosystem I);GO:0016021(integral component of membrane)	00195(Photosynthesis)	K14332	NA		16kda membrane protein [Camellia sinensis]	mrna	130.827	124.518	124.709	429.543	418.785	435.379	0.29606	-1.75604	0	0	down	yes
TEA014720	TEA014720		TEA014720.1	GO:0005515(protein binding);GO:0009507(chloroplast);GO:0010287(plastoglobule);GO:0016702(oxidoreductase activity, acting on single donors with incorporation of molecular oxygen, incorporation of two atoms of oxygen);GO:0046872(metal ion binding);GO:0055114(oxidation-reduction process)	00906(Carotenoid biosynthesis)	K09840	EC:1.13.11.51		carotenoid cleavage dioxygenases 4 [Camellia sinensis]	mrna	19.2314	18.7321	19.3839	203.645	191.58	186.605	0.0985638	-3.3428	0	0	down	yes
TEA014390	TEA014390		TEA014390.1	GO:0005737(cytoplasm);GO:0030001(metal ion transport);GO:0046914(transition metal ion binding);GO:0046916(cellular transition metal ion homeostasis)	NA	NA	NA		Heavy metal-associated isoprenylated plant protein, partial [Actinidia chinensis var. chinensis]	mrna	29.5436	34.3149	33.9438	3.15774	3.2724	2.96197	10.4132	3.38035	0	0	up	yes
TEA008472	TEA008472		TEA008472.1	GO:0004601(peroxidase activity);GO:0009505(plant-type cell wall);GO:0009664(plant-type cell wall organization)	00940(Phenylpropanoid biosynthesis)	K00430	EC:1.11.1.7		PREDICTED: peroxidase N1 [Solanum tuberosum]	mrna	253.336	253.44	244.866	0.433697	0.501349	0.510777	519.871	9.02201	0	0	up	yes
TEA009085	TEA009085		TEA009085.1	GO:0000050(urea cycle);GO:0004053(arginase activity);GO:0005739(mitochondrion);GO:0006527(arginine catabolic process);GO:0006595(polyamine metabolic process);GO:0008783(agmatinase activity);GO:0009507(chloroplast);GO:0033389(putrescine biosynthetic process from arginine, using agmatinase);GO:0042742(defense response to bacterium);GO:0050897(cobalt ion binding)	00220(Arginine biosynthesis);00330(Arginine and proline metabolism)	K01476	EC:3.5.3.1		Arginase [Actinidia chinensis var. chinensis]	mrna	3.40074	3.01221	2.54395	32.6122	34.391	33.1484	0.0894334	-3.48304	0	0	down	yes
TEA001747	TEA001747		TEA001747.1	GO:0009416(response to light stimulus);GO:0009535(chloroplast thylakoid membrane);GO:0009768(photosynthesis, light harvesting in photosystem I);GO:0009941(chloroplast envelope);GO:0010287(plastoglobule);GO:0016168(chlorophyll binding);GO:0031409(pigment binding)	00196(Photosynthesis - antenna proteins)	K08908	NA		chlorophyll a-b binding protein, chloroplastic [Sesamum indicum]	mrna	1112.22	1114.77	1063.58	3019.86	2976.73	2817.39	0.373335	-1.42146	0	0	down	yes
TEA016681	TEA016681		TEA016681.1	NA	NA	NA	NA		uncharacterized protein LOC112006575 [Quercus suber]	mrna	12.1236	11.9957	10.8485	61.6431	61.356	63.2041	0.187794	-2.41278	0	0	down	yes
TEA016050	TEA016050		TEA016050.1	GO:0004672(protein kinase activity);GO:0004674(protein serine/threonine kinase activity);GO:0005524(ATP binding);GO:0005886(plasma membrane);GO:0006468(protein phosphorylation);GO:0006979(response to oxidative stress);GO:0007169(transmembrane receptor protein tyrosine kinase signaling pathway);GO:0009506(plasmodesma);GO:0009845(seed germination);GO:0016301(kinase activity);GO:0046777(protein auto…	NA	NA	NA		Receptor-like protein kinase [Actinidia chinensis var. chinensis]	mrna	44.1662	44.9485	47.745	4.28353	4.77223	4.06981	10.427	3.38225	0	0	up	yes
TEA005319	TEA005319		TEA005319.1	GO:0005507(copper ion binding);GO:0009505(plant-type cell wall);GO:0009506(plasmodesma);GO:0016722(oxidoreductase activity, oxidizing metal ions);GO:0046658(anchored component of plasma membrane)	NA	NA	NA		hypothetical protein CDL15_Pgr017718 [Punica granatum]	mrna	14.3883	15.3469	15.1617	43.2263	41.3412	42.0184	0.354675	-1.49543	0	0	down	yes
TEA026776	TEA026776		TEA026776.1	GO:0004672(protein kinase activity);GO:0004693(cyclin-dependent protein serine/threonine kinase activity);GO:0005524(ATP binding);GO:0005634(nucleus);GO:0006468(protein phosphorylation);GO:0007346(regulation of mitotic cell cycle);GO:0009507(chloroplast);GO:0010468(regulation of gene expression);GO:0016301(kinase activity)	NA	NA	NA		Plastid-lipid-associated protein [Actinidia chinensis var. chinensis]	mrna	15.5012	18.4376	17.5595	71.5063	71.9766	70.0222	0.241204	-2.05168	0	0	down	yes
TEA021218	TEA021218		TEA021218.1	GO:0003755(peptidyl-prolyl cis-trans isomerase activity);GO:0005528(FK506 binding);GO:0005789(endoplasmic reticulum membrane);GO:0061077(chaperone-mediated protein folding)	NA	NA	NA		Peptidyl-prolyl cis-trans isomerase [Actinidia chinensis var. chinensis]	mrna	48.3743	52.8404	51.6739	160.141	164.413	156.824	0.317606	-1.65469	0	0	down	yes
TEA030676	TEA030676		TEA030676.1	GO:0004674(protein serine/threonine kinase activity);GO:0005515(protein binding);GO:0005524(ATP binding);GO:0005634(nucleus);GO:0005886(plasma membrane);GO:0006468(protein phosphorylation);GO:0009506(plasmodesma);GO:0009755(hormone-mediated signaling pathway);GO:0010183(pollen tube guidance);GO:0016020(membrane);GO:0016021(integral component of membrane);GO:0016301(kinase activity);GO:0090406(pol…	NA	NA	NA		MDIS1-interacting receptor like kinase [Actinidia chinensis var. chinensis]	mrna	15.96	17.1698	16.8769	0.922453	1.17435	1.1498	15.4028	3.94512	0	0	up	yes
TEA016450	TEA016450		TEA016450.1	GO:0000302(response to reactive oxygen species);GO:0004322(ferroxidase activity);GO:0005506(iron ion binding);GO:0005737(cytoplasm);GO:0005739(mitochondrion);GO:0006826(iron ion transport);GO:0006879(cellular iron ion homeostasis);GO:0006880(intracellular sequestering of iron ion);GO:0008199(ferric iron binding);GO:0009409(response to cold);GO:0009507(chloroplast);GO:0009535(chloroplast thylakoid…	NA	NA	NA		ferritin-3, chloroplastic-like [Olea europaea var. sylvestris]	mrna	190.918	184.105	184.414	48.6343	43.8867	50.2465	3.91853	1.97031	0	0	up	yes
TEA015668	TEA015668		TEA015668.1	GO:0009055(electron transfer activity);GO:0009507(chloroplast);GO:0009570(chloroplast stroma);GO:0022900(electron transport chain);GO:0046872(metal ion binding);GO:0051537(2 iron, 2 sulfur cluster binding);GO:0080167(response to karrikin)	00195(Photosynthesis)	K02639	NA		chloroplast ferredoxin I [Camellia sinensis]	mrna	269.643	259.943	263.725	669.284	656.438	667.449	0.398015	-1.32911	0	0	down	yes
TEA002441	TEA002441		TEA002441.1	GO:0003723(RNA binding);GO:0003729(mRNA binding);GO:0006397(mRNA processing);GO:0008266(poly(U) RNA binding);GO:0009409(response to cold);GO:0009507(chloroplast);GO:0009534(chloroplast thylakoid);GO:0009535(chloroplast thylakoid membrane);GO:0009570(chloroplast stroma);GO:0009579(thylakoid);GO:0009737(response to abscisic acid);GO:0009941(chloroplast envelope);GO:0010319(stromule);GO:0045087(inna…	NA	NA	NA		RNA recognition motif domain protein [Actinidia chinensis var. chinensis]	mrna	66.8942	72.0815	72.0588	183.41	183.386	186.523	0.381397	-1.39063	0	0	down	yes
TEA014864	TEA014864		TEA014864.1	GO:0009808(lignin metabolic process);GO:0016020(membrane);GO:0016710(trans-cinnamate 4-monooxygenase activity);GO:0044550(secondary metabolite biosynthetic process)	00360(Phenylalanine metabolism);00130(Ubiquinone and other terpenoid-quinone biosynthesis);00940(Phenylpropanoid biosynthesis);00945(Stilbenoid, diarylheptanoid and gingerol biosynthesis);00941(Flavonoid biosynthesis)	K00487	EC:1.14.13.11		cinnamate 4-hydroxylase [Camellia sinensis]	mrna	483.853	473.438	489.044	119.149	115.6	112.998	4.15915	2.05629	0	0	up	yes
TEA023090	TEA023090		TEA023090.1	GO:0001666(response to hypoxia);GO:0004021(L-alanine:2-oxoglutarate aminotransferase activity);GO:0005524(ATP binding);GO:0005739(mitochondrion);GO:0005829(cytosol);GO:0009507(chloroplast);GO:0019481(L-alanine catabolic process, by transamination);GO:0046686(response to cadmium ion)	00710(Carbon fixation in photosynthetic organisms);00250(Alanine, aspartate and glutamate metabolism);00220(Arginine biosynthesis)	K00814	EC:2.6.1.2		alanine aminotransferase 1 [Camellia sinensis]	mrna	88.1055	86.9744	90.1656	23.1515	22.3311	22.7827	3.88551	1.9581	0	0	up	yes
TEA027829	TEA027829		TEA027829.1	GO:0005524(ATP binding);GO:0005634(nucleus);GO:0005737(cytoplasm);GO:0008152(metabolic process);GO:0009411(response to UV);GO:0009611(response to wounding);GO:0009620(response to fungus);GO:0009698(phenylpropanoid metabolic process);GO:0016207(4-coumarate-CoA ligase activity);GO:0016874(ligase activity)	00360(Phenylalanine metabolism);00130(Ubiquinone and other terpenoid-quinone biosynthesis);00940(Phenylpropanoid biosynthesis)	K01904	EC:6.2.1.12		4-coumarate-CoA ligase [Camellia sinensis]	mrna	153.959	156.131	157.319	25.6847	28.1334	25.1505	5.91892	2.56533	0	0	up	yes
TEA002541	TEA002541		TEA002541.1	GO:0003674(molecular_function);GO:0005634(nucleus);GO:0008150(biological_process)	NA	NA	NA		uncharacterized protein LOC107416641 [Ziziphus jujuba]	mrna	31.5262	32.2521	32.2842	5.70567	6.42326	6.70773	5.09976	2.35043	0	0	up	yes
TEA017102	TEA017102		TEA017102.1	GO:0004029(aldehyde dehydrogenase (NAD) activity)	00010(Glycolysis / Gluconeogenesis);00053(Ascorbate and aldarate metabolism);00620(Pyruvate metabolism);00071(Fatty acid degradation);00561(Glycerolipid metabolism);00280(Valine, leucine and isoleucine degradation);00310(Lysine degradation);00330(Arginine and proline metabolism);00340(Histidine metabolism);00380(Tryptophan metabolism);00410(beta-Alanine metabolism);00903(Limonene and pinene degra…	K00128	EC:1.2.1.3		Aldehyde dehydrogenase family 2 member like [Actinidia chinensis var. chinensis]	mrna	61.2022	59.7293	59.6865	158.503	149.754	154.458	0.390344	-1.35718	0	0	down	yes
TEA007663	TEA007663		TEA007663.1	GO:0005516(calmodulin binding);GO:0005634(nucleus);GO:0009739(response to gibberellin)	NA	NA	NA		Protein IQ-DOMAIN like [Actinidia chinensis var. chinensis]	mrna	25.2402	27.1025	25.7018	3.22982	2.5559	2.85884	9.02817	3.17443	0	0	up	yes
TEA017545	TEA017545		TEA017545.1	GO:0005515(protein binding);GO:0009416(response to light stimulus);GO:0009507(chloroplast);GO:0009570(chloroplast stroma);GO:0009744(response to sucrose);GO:0018316(peptide cross-linking via L-cystine);GO:0019253(reductive pentose-phosphate cycle);GO:0034605(cellular response to heat);GO:0070417(cellular response to cold);GO:0071454(cellular response to anoxia);GO:0080153(negative regulation of r…	NA	NA	NA		PREDICTED: calvin cycle protein CP12-1, chloroplastic [Vitis vinifera]	mrna	52.5752	60.1877	63.6868	736.591	696.025	679.204	0.0835534	-3.58116	0	0	down	yes
TEA006446	TEA006446		TEA006446.1	GO:0005634(nucleus)	NA	NA	NA		hypothetical protein TanjilG_24840 [Lupinus angustifolius]	mrna	81.8595	82.1168	86.8162	278.533	281.065	280.644	0.298477	-1.74431	0	0	down	yes
TEA028612	TEA028612		TEA028612.1	GO:0003723(RNA binding);GO:0003729(mRNA binding);GO:0005634(nucleus);GO:0005737(cytoplasm);GO:0006397(mRNA processing);GO:0008143(poly(A) binding)	03013(RNA transport)	K03231	NA		Polyadenylate-binding protein [Actinidia chinensis var. chinensis]	mrna	131.073	129.445	129.557	44.9424	46.483	44.7039	2.86548	1.51878	0	0	up	yes
TEA010768	TEA010768		TEA010768.1	GO:0003674(molecular_function);GO:0005576(extracellular region);GO:0005773(vacuole);GO:0005774(vacuolar membrane);GO:0008150(biological_process);GO:0009505(plant-type cell wall)	NA	NA	NA		Protein TolB like [Actinidia chinensis var. chinensis]	mrna	36.8917	40.2038	41.1603	115.608	113.244	105.916	0.353247	-1.50125	0	0	down	yes
TEA009452	TEA009452		TEA009452.1	GO:0004618(phosphoglycerate kinase activity);GO:0004672(protein kinase activity);GO:0005524(ATP binding);GO:0005737(cytoplasm);GO:0005739(mitochondrion);GO:0005829(cytosol);GO:0006096(glycolytic process);GO:0009507(chloroplast);GO:0009536(plastid);GO:0009570(chloroplast stroma);GO:0009579(thylakoid);GO:0016020(membrane);GO:0019253(reductive pentose-phosphate cycle);GO:0046686(response to cadmium …	00010(Glycolysis / Gluconeogenesis);00710(Carbon fixation in photosynthetic organisms)	K00927	EC:2.7.2.3		PGK domain-containing protein [Cephalotus follicularis]	mrna	139.92	143.305	133.969	522.56	518.496	523.753	0.266611	-1.90719	0	0	down	yes
TEA014251	TEA014251		TEA014251.1	GO:0009416(response to light stimulus);GO:0045487(gibberellin catabolic process);GO:0052634(C-19 gibberellin 2-beta-dioxygenase activity)	00904(Diterpenoid biosynthesis)	K04125	EC:1.14.11.13		gibberellin 2-oxidase 2 [Camellia sinensis]	mrna	29.0901	27.3006	27.6854	0.638186	0.478295	0.551775	50.3976	5.65528	0	0	up	yes
TEA031001	TEA031001		TEA031001.1	GO:0005576(extracellular region);GO:0005618(cell wall);GO:0009055(electron transfer activity);GO:0009506(plasmodesma);GO:0009793(embryo development ending in seed dormancy);GO:0010197(polar nucleus fusion);GO:0045551(cinnamyl-alcohol dehydrogenase activity);GO:0050268(coniferyl-alcohol dehydrogenase activity);GO:0050660(flavin adenine dinucleotide binding);GO:0052747(sinapyl alcohol dehydrogenase…	00052(Galactose metabolism);00500(Starch and sucrose metabolism)	K01187	EC:3.2.1.20		Berberine bridge enzyme-like, partial [Actinidia chinensis var. chinensis]	mrna	126.546	130.767	125.115	7.68991	7.35487	7.45902	16.9939	4.08695	0	0	up	yes
TEA016887	TEA016887		TEA016887.1	GO:0008942(nitrite reductase [NAD(P)H] activity);GO:0009507(chloroplast);GO:0009534(chloroplast thylakoid);GO:0009535(chloroplast thylakoid membrane);GO:0009941(chloroplast envelope);GO:0010207(photosystem II assembly);GO:0042128(nitrate assimilation);GO:0042549(photosystem II stabilization);GO:0051537(2 iron, 2 sulfur cluster binding);GO:0055114(oxidation-reduction process)	NA	NA	NA		uncharacterized protein LOC105175071 [Sesamum indicum]	mrna	36.3634	38.2707	36.7303	100.066	101.945	96.2569	0.373371	-1.42132	0	0	down	yes
TEA027770	TEA027770		TEA027770.1	GO:0007165(signal transduction);GO:0016020(membrane)	NA	NA	NA		ankyrin repeat-containing protein ITN1 [Prunus persica]	mrna	57.6268	56.6087	58.9778	2.88922	3.16318	3.28959	18.5414	4.21268	0	0	up	yes
TEA003744	TEA003744		TEA003744.1	GO:0004672(protein kinase activity)	NA	NA	NA		Serine/threonine-protein kinase [Actinidia chinensis var. chinensis]	mrna	49.6205	49.409	46.7762	126.036	128.467	125.488	0.383709	-1.38192	0	0	down	yes
TEA030284	TEA030284		TEA030284.1	GO:0009416(response to light stimulus);GO:0009535(chloroplast thylakoid membrane);GO:0009768(photosynthesis, light harvesting in photosystem I);GO:0009941(chloroplast envelope);GO:0010287(plastoglobule);GO:0016168(chlorophyll binding);GO:0031409(pigment binding)	00196(Photosynthesis - antenna proteins)	K08917	NA		Chlorophyll a-b binding protein CP24 10A like [Actinidia chinensis var. chinensis]	mrna	54.2372	51.864	55.1611	195.179	201.139	188.408	0.275791	-1.85835	0	0	down	yes
TEA030098	TEA030098		TEA030098.1	GO:0009409(response to cold);GO:0009507(chloroplast);GO:0009534(chloroplast thylakoid);GO:0009535(chloroplast thylakoid membrane);GO:0009579(thylakoid);GO:0009735(response to cytokinin);GO:0009772(photosynthetic electron transport in photosystem II);GO:0009773(photosynthetic electron transport in photosystem I);GO:0009941(chloroplast envelope);GO:0010287(plastoglobule);GO:0010319(stromule);GO:001…	00190(Oxidative phosphorylation);00195(Photosynthesis)	K02113	NA		ATPase [Macleaya cordata]	mrna	251.443	252.363	268.463	636.386	624.702	604.791	0.41389	-1.27268	0	0	down	yes
TEA025544	TEA025544		TEA025544.1	GO:0003677(DNA binding);GO:0003700(DNA binding transcription factor activity);GO:0005515(protein binding);GO:0005634(nucleus);GO:0006351(transcription, DNA-templated);GO:0006355(regulation of transcription, DNA-templated);GO:0009414(response to water deprivation);GO:0009738(abscisic acid-activated signaling pathway);GO:0009788(negative regulation of abscisic acid-activated signaling pathway);GO:0…	NA	NA	NA		homeobox-leucine zipper protein ATHB-54 [Quercus suber]	mrna	80.8761	81.4227	76.8521	14.2431	15.7113	13.2508	5.53523	2.46864	0	0	up	yes
TEA022152	TEA022152		TEA022152.1	GO:0005509(calcium ion binding);GO:0005515(protein binding);GO:0008266(poly(U) RNA binding);GO:0009507(chloroplast);GO:0009534(chloroplast thylakoid);GO:0009535(chloroplast thylakoid membrane);GO:0009543(chloroplast thylakoid lumen);GO:0009570(chloroplast stroma);GO:0009579(thylakoid);GO:0009654(photosystem II oxygen evolving complex);GO:0010205(photoinhibition);GO:0010207(photosystem II assembly…	00195(Photosynthesis)	K02716	NA		oxygen-evolving enhancer protein [Camellia sinensis]	mrna	158.276	161.073	166.488	549.755	547.533	514.203	0.301483	-1.72985	0	0	down	yes
TEA026382	TEA026382		TEA026382.1	GO:0006457(protein folding);GO:0009507(chloroplast)	NA	NA	NA		Chaperone protein like [Actinidia chinensis var. chinensis]	mrna	92.3258	90.7406	90.8661	230.184	230.139	233.667	0.394721	-1.34109	0	0	down	yes
TEA027345	TEA027345		TEA027345.1	GO:0004497(monooxygenase activity)	NA	NA	NA		cytochrome P450 714C2-like [Durio zibethinus]	mrna	35.1273	35.7919	34.5861	2.73871	2.6476	2.15804	13.9847	3.80578	0	0	up	yes
TEA019654	TEA019654		TEA019654.1	GO:0005887(integral component of plasma membrane);GO:0009992(cellular water homeostasis);GO:0015250(water channel activity);GO:0015254(glycerol channel activity);GO:0034220(ion transmembrane transport)	NA	NA	NA		aquaporin protein NIP5-1 [Camellia sinensis]	mrna	53.548	56.5323	57.2704	2.64532	3.08351	3.11558	18.9216	4.24196	0	0	up	yes
TEA014382	TEA014382		TEA014382.1	GO:0000027(ribosomal large subunit assembly);GO:0003735(structural constituent of ribosome);GO:0006412(translation);GO:0022625(cytosolic large ribosomal subunit)	03010(Ribosome)	K02931	NA		50S ribosomal protein L5 [Camellia sinensis]	mrna	38.7106	40.3073	41.7267	95.4753	99.036	99.9741	0.410019	-1.28624	0	0	down	yes
TEA021330	TEA021330		TEA021330.1	GO:0005507(copper ion binding);GO:0009809(lignin biosynthetic process);GO:0016722(oxidoreductase activity, oxidizing metal ions)	NA	NA	NA		laccase-1 isoform X1 [Quercus suber]	mrna	31.1781	33.3766	31.8661	4.68098	3.75474	3.56875	8.03207	3.00577	0	0	up	yes
TEA003690	TEA003690		TEA003690.1	GO:0005351(carbohydrate:proton symporter activity);GO:0005355(glucose transmembrane transporter activity);GO:0005887(integral component of plasma membrane);GO:0046323(glucose import)	NA	NA	NA		hexose transport protein [Actinidia deliciosa]	mrna	102.1	97.2927	90.3099	21.4548	21.2128	20.5301	4.58407	2.19663	0	0	up	yes
TEA007334	TEA007334		TEA007334.1	GO:0005618(cell wall);GO:0005829(cytosol);GO:0005886(plasma membrane);GO:0006952(defense response);GO:0007165(signal transduction);GO:0009505(plant-type cell wall);GO:0009507(chloroplast);GO:0080167(response to karrikin)	04016(MAPK signaling pathway - plant);04626(Plant-pathogen interaction)	K13420	EC:2.7.11.1		DNA-damage-repair/toleration protein [Actinidia chinensis var. chinensis]	mrna	154.258	149.393	143.658	5.42797	6.277	5.33851	26.2451	4.71398	0	0	up	yes
TEA009913	TEA009913		TEA009913.1	GO:0005737(cytoplasm);GO:0006006(glucose metabolic process);GO:0080048(GDP-D-glucose phosphorylase activity)	00053(Ascorbate and aldarate metabolism)	K14190	EC:2.7.7.69		GDP-L-galactose phosphorylase [Camellia sinensis]	mrna	74.5049	74.6784	72.8284	154.414	153.246	150.713	0.484347	-1.04589	0	0	down	yes
TEA019453	TEA019453		TEA019453.1	GO:0005737(cytoplasm);GO:0006508(proteolysis);GO:0008234(cysteine-type peptidase activity)	NA	NA	NA		PREDICTED: OTU domain-containing protein DDB_G0284757 isoform X1 [Vitis vinifera]	mrna	78.527	77.6863	74.2624	10.9821	11.5091	12.7734	6.53562	2.70832	0	0	up	yes
TEA001983	TEA001983		TEA001983.1	GO:0005634(nucleus);GO:0005777(peroxisome);GO:0005829(cytosol);GO:0008891(glycolate oxidase activity);GO:0009506(plasmodesma);GO:0009507(chloroplast);GO:0009570(chloroplast stroma);GO:0009735(response to cytokinin);GO:0009854(oxidative photosynthetic carbon pathway);GO:0010181(FMN binding);GO:0016020(membrane);GO:0016491(oxidoreductase activity);GO:0022626(cytosolic ribosome);GO:0042742(defense r…	00630(Glyoxylate and dicarboxylate metabolism);04146(Peroxisome)	K11517	EC:1.1.3.15		peroxisomal (S)-2-hydroxy-acid oxidase isoform X1 [Manihot esculenta]	mrna	63.7734	62.2823	63.6571	195.799	192.18	187.874	0.329447	-1.60188	0	0	down	yes
TEA031091	TEA031091		TEA031091.1	GO:0007165(signal transduction);GO:0016020(membrane)	NA	NA	NA		Ankyrin repeat-containing protein [Actinidia chinensis var. chinensis]	mrna	65.4019	70.1281	64.5755	165.341	165.926	169.653	0.399475	-1.32382	0	0	down	yes
TEA025584	TEA025584		TEA025584.1	GO:0004365(glyceraldehyde-3-phosphate dehydrogenase (NAD+) (phosphorylating) activity);GO:0005829(cytosol);GO:0006006(glucose metabolic process);GO:0006096(glycolytic process);GO:0009409(response to cold);GO:0009416(response to light stimulus);GO:0009507(chloroplast);GO:0009535(chloroplast thylakoid membrane);GO:0009570(chloroplast stroma);GO:0009744(response to sucrose);GO:0009941(chloroplast en…	00710(Carbon fixation in photosynthetic organisms)	K05298	EC:1.2.1.13		Glyceraldehyde-3-phosphate dehydrogenase, type I [Trema orientale]	mrna	332.531	319.857	318.389	1063.81	1052.57	1055.63	0.306045	-1.70819	0	0	down	yes
TEA005449	TEA005449		TEA005449.1	GO:0004842(ubiquitin-protein transferase activity);GO:0005576(extracellular region);GO:0005886(plasma membrane);GO:0008270(zinc ion binding);GO:0009814(defense response, incompatible interaction);GO:0009816(defense response to bacterium, incompatible interaction);GO:0010200(response to chitin);GO:0016021(integral component of membrane);GO:0016567(protein ubiquitination);GO:0043161(proteasome-medi…	NA	NA	NA		PREDICTED: E3 ubiquitin-protein ligase ATL6-like [Nelumbo nucifera]	mrna	48.671	41.6668	43.7852	2.83894	1.86284	2.35573	19.0043	4.24825	0	0	up	yes
TEA025760	TEA025760		TEA025760.1	GO:0002213(defense response to insect);GO:0003824(catalytic activity);GO:0004806(triglyceride lipase activity);GO:0005576(extracellular region);GO:0016042(lipid catabolic process);GO:0016298(lipase activity)	00100(Steroid biosynthesis)	K01052	EC:3.1.1.13		Triacylglycerol lipase [Actinidia chinensis var. chinensis]	mrna	17.4692	17.583	18.4803	121.038	120.87	127.464	0.144928	-2.78659	0	0	down	yes
TEA006182	TEA006182		TEA006182.1	GO:0003677(DNA binding);GO:0003700(DNA binding transcription factor activity);GO:0005515(protein binding);GO:0005622(intracellular);GO:0005634(nucleus);GO:0006351(transcription, DNA-templated);GO:0006355(regulation of transcription, DNA-templated);GO:0009873(ethylene-activated signaling pathway)	NA	NA	NA		unnamed protein product, partial [Vitis vinifera]	mrna	84.8117	85.0649	85.871	6.70104	5.8454	8.09155	12.3921	3.63135	0	0	up	yes
TEA007508	TEA007508		TEA007508.1	GO:0003674(molecular_function);GO:0005634(nucleus);GO:0009507(chloroplast);GO:0009611(response to wounding);GO:0010193(response to ozone);GO:0010224(response to UV-B)	NA	NA	NA		UV-B-induced protein [Actinidia chinensis var. chinensis]	mrna	198.403	194.051	201.699	47.1455	48.4979	50.0076	4.07929	2.02832	0	0	up	yes
TEA024720	TEA024720		TEA024720.1	GO:0004674(protein serine/threonine kinase activity);GO:0005829(cytosol);GO:0006468(protein phosphorylation);GO:0035556(intracellular signal transduction)	NA	NA	NA		Serine/threonine-protein kinase isoform 1 [Actinidia chinensis var. chinensis]	mrna	61.3415	63.8384	62.0813	23.0129	22.4884	24.0588	2.69208	1.42872	0	0	up	yes
TEA031641	TEA031641		TEA031641.1	GO:0003677(DNA binding);GO:0004365(glyceraldehyde-3-phosphate dehydrogenase (NAD+) (phosphorylating) activity);GO:0005507(copper ion binding);GO:0005618(cell wall);GO:0005634(nucleus);GO:0005730(nucleolus);GO:0005737(cytoplasm);GO:0005739(mitochondrion);GO:0005777(peroxisome);GO:0005794(Golgi apparatus);GO:0005829(cytosol);GO:0005886(plasma membrane);GO:0006094(gluconeogenesis);GO:0006096(glycoly…	00010(Glycolysis / Gluconeogenesis);00710(Carbon fixation in photosynthetic organisms)	K00134	EC:1.2.1.12		hypothetical protein DCAR_031180 [Daucus carota subsp. sativus]	mrna	212.365	210.489	209.497	68.8664	68.5101	64.3237	3.13511	1.64851	0	0	up	yes
TEA022751	TEA022751		TEA022751.1	GO:0051213(dioxygenase activity)	NA	NA	NA		EG45-like domain containing protein [Actinidia chinensis var. chinensis]	mrna	238.08	229.805	228.93	53.8299	54.7582	47.3985	4.46715	2.15935	0	0	up	yes
TEA027095	TEA027095		TEA027095.1	GO:0004565(beta-galactosidase activity);GO:0005618(cell wall);GO:0005773(vacuole)	00052(Galactose metabolism);00600(Sphingolipid metabolism);00531(Glycosaminoglycan degradation);00604(Glycosphingolipid biosynthesis - ganglio series);00511(Other glycan degradation)	K12309	EC:3.2.1.23		Beta-galactosidase [Actinidia chinensis var. chinensis]	mrna	2.12809	2.36344	2.26671	34.1284	31.9617	30.8106	0.069744	-3.84179	0	0	down	yes
TEA022953	TEA022953		TEA022953.1	GO:0004601(peroxidase activity);GO:0009505(plant-type cell wall);GO:0009664(plant-type cell wall organization)	00940(Phenylpropanoid biosynthesis)	K00430	EC:1.11.1.7		peroxidase [Camellia oleifera]	mrna	13.6152	11.9181	13.8602	57.5608	56.5873	58.449	0.228239	-2.13138	0	0	down	yes
TEA004578	TEA004578		TEA004578.1	GO:0000287(magnesium ion binding);GO:0004743(pyruvate kinase activity);GO:0005737(cytoplasm);GO:0005829(cytosol);GO:0006096(glycolytic process);GO:0016301(kinase activity);GO:0030955(potassium ion binding)	00010(Glycolysis / Gluconeogenesis);00620(Pyruvate metabolism);00230(Purine metabolism)	K00873	EC:2.7.1.40		pyruvate kinase, cytosolic isozyme [Jatropha curcas]	mrna	138.504	134.891	134.283	45.3439	45.3112	44.5036	3.0163	1.59278	0	0	up	yes
TEA032893	TEA032893		TEA032893.1	GO:0005737(cytoplasm);GO:0016747(transferase activity, transferring acyl groups other than amino-acyl groups)	NA	NA	NA		putative alcohol acyl transferase [Camellia sinensis]	mrna	1.71219	2.17467	2.10057	81.6652	81.0744	83.58	0.0243075	-5.36245	0	0	down	yes
TEA024504	TEA024504		TEA024504.1	GO:0005215(transporter activity);GO:0005524(ATP binding);GO:0005886(plasma membrane);GO:0009624(response to nematode);GO:0016887(ATPase activity)	NA	NA	NA		ABC transporter F family member 5 like [Actinidia chinensis var. chinensis]	mrna	35.8471	37.6865	34.7871	89.1749	87.6097	87.2917	0.410187	-1.28565	0	0	down	yes
TEA025159	TEA025159		TEA025159.1	GO:0005634(nucleus);GO:0005777(peroxisome);GO:0005829(cytosol);GO:0008891(glycolate oxidase activity);GO:0009506(plasmodesma);GO:0009507(chloroplast);GO:0009570(chloroplast stroma);GO:0009735(response to cytokinin);GO:0009854(oxidative photosynthetic carbon pathway);GO:0010181(FMN binding);GO:0016020(membrane);GO:0016491(oxidoreductase activity);GO:0022626(cytosolic ribosome);GO:0042742(defense r…	00630(Glyoxylate and dicarboxylate metabolism);04146(Peroxisome)	K11517	EC:1.1.3.15		peroxisomal (S)-2-hydroxy-acid oxidase isoform X1 [Manihot esculenta]	mrna	139.96	136.786	145.301	467.58	475.733	471.747	0.298254	-1.74539	0	0	down	yes
TEA004926	TEA004926		TEA004926.1	GO:0005737(cytoplasm);GO:0005739(mitochondrion);GO:0005975(carbohydrate metabolic process);GO:0006099(tricarboxylic acid cycle);GO:0006107(oxaloacetate metabolic process);GO:0006108(malate metabolic process);GO:0006734(NADH metabolic process);GO:0008746(NAD(P)+ transhydrogenase activity);GO:0009507(chloroplast);GO:0009570(chloroplast stroma);GO:0009579(thylakoid);GO:0009941(chloroplast envelope);…	00620(Pyruvate metabolism);00710(Carbon fixation in photosynthetic organisms)	K00051	EC:1.1.1.82		malate dehydrogenase [NADP], chloroplastic [Quercus suber]	mrna	268.132	265.363	259.446	986.041	1007.26	1006.99	0.264287	-1.91982	0	0	down	yes
TEA006979	TEA006979		TEA006979.1	GO:0003674(molecular_function);GO:0005634(nucleus);GO:0005737(cytoplasm);GO:0005829(cytosol);GO:0005886(plasma membrane)	00196(Photosynthesis - antenna proteins)	K08911	NA		hypothetical protein DVH24_012451 [Malus domestica]	mrna	11.0231	10.874	12.2944	49.4042	48.3073	51.0482	0.229844	-2.12128	0	0	down	yes
TEA005837	TEA005837		TEA005837.1	GO:0005737(cytoplasm);GO:0005777(peroxisome);GO:0006097(glyoxylate cycle);GO:0006099(tricarboxylic acid cycle);GO:0006108(malate metabolic process);GO:0009507(chloroplast);GO:0016615(malate dehydrogenase activity);GO:0030060(L-malate dehydrogenase activity);GO:0031998(regulation of fatty acid beta-oxidation);GO:0080093(regulation of photorespiration)	00020(Citrate cycle (TCA cycle));00620(Pyruvate metabolism);00630(Glyoxylate and dicarboxylate metabolism);00710(Carbon fixation in photosynthetic organisms);00270(Cysteine and methionine metabolism)	K00026	EC:1.1.1.37		PREDICTED: malate dehydrogenase, glyoxysomal [Vitis vinifera]	mrna	70.3148	72.614	73.8371	281.534	277.958	262.695	0.263646	-1.92333	0	0	down	yes
TEA022053	TEA022053		TEA022053.1	GO:0008878(glucose-1-phosphate adenylyltransferase activity)	00500(Starch and sucrose metabolism);00520(Amino sugar and nucleotide sugar metabolism)	K00975	EC:2.7.7.27		Glucose-1-phosphate adenylyltransferase large subunit/amyloplastic like [Actinidia chinensis var. chinensis]	mrna	5.90859	6.48504	6.81252	41.7904	42.8108	41.6023	0.152184	-2.71611	0	0	down	yes
TEA014099	TEA014099		TEA014099.1	GO:0005739(mitochondrion);GO:0009507(chloroplast);GO:0009534(chloroplast thylakoid);GO:0009535(chloroplast thylakoid membrane);GO:0009579(thylakoid);GO:0009704(de-etiolation);GO:0016021(integral component of membrane);GO:0071277(cellular response to calcium ion);GO:0090333(regulation of stomatal closure)	NA	NA	NA		Calcium sensing receptor like [Actinidia chinensis var. chinensis]	mrna	9.80746	11.3073	10.9592	54.9775	53.6731	57.2634	0.193317	-2.37096	0	0	down	yes
TEA005142	TEA005142		TEA005142.1	GO:0003700(DNA binding transcription factor activity);GO:0005515(protein binding);GO:0005634(nucleus);GO:0006351(transcription, DNA-templated);GO:0006355(regulation of transcription, DNA-templated);GO:0009873(ethylene-activated signaling pathway);GO:0010200(response to chitin);GO:0016036(cellular response to phosphate starvation);GO:0043565(sequence-specific DNA binding);GO:0044212(transcription …	04626(Plant-pathogen interaction)	K18834	NA		unnamed protein product [Coffea canephora]	mrna	70.197	73.0747	73.3077	12.0144	11.4916	12.1246	6.07848	2.60371	0	0	up	yes
TEA003419	TEA003419		TEA003419.1	GO:0003824(catalytic activity);GO:0004553(hydrolase activity, hydrolyzing O-glycosyl compounds);GO:0005737(cytoplasm);GO:0006979(response to oxidative stress);GO:0009506(plasmodesma);GO:0034484(raffinose catabolic process);GO:0047274(galactinol-sucrose galactosyltransferase activity);GO:0052692(raffinose alpha-galactosidase activity);GO:0080167(response to karrikin)	00052(Galactose metabolism)	K06617	EC:2.4.1.82		raffinose synthase 1 [Camellia sinensis]	mrna	44.1052	43.9373	45.1565	115.217	118.704	113.617	0.383265	-1.38359	0	0	down	yes
TEA010319	TEA010319		TEA010319.1	GO:0005975(carbohydrate metabolic process);GO:0005986(sucrose biosynthetic process);GO:0006000(fructose metabolic process);GO:0006002(fructose 6-phosphate metabolic process);GO:0006094(gluconeogenesis);GO:0009507(chloroplast);GO:0009570(chloroplast stroma);GO:0009579(thylakoid);GO:0009941(chloroplast envelope);GO:0016051(carbohydrate biosynthetic process);GO:0019252(starch biosynthetic process);G…	00710(Carbon fixation in photosynthetic organisms)	K01100	EC:3.1.3.37		hypothetical protein Pyn_14860 [Prunus yedoensis var. nudiflora]	mrna	72.6524	69.7217	70.1266	242.544	222.345	224.546	0.308224	-1.69795	0	0	down	yes
TEA014315	TEA014315		TEA014315.1	GO:0003674(molecular_function);GO:0005886(plasma membrane);GO:0008150(biological_process);GO:0016021(integral component of membrane)	NA	NA	NA		unknown protein [Camellia sinensis]	mrna	168.871	172.343	176.051	53.8838	56.9325	56.5678	3.09028	1.62774	0	0	up	yes
TEA025653	TEA025653		TEA025653.1	GO:0003674(molecular_function);GO:0009507(chloroplast);GO:0009523(photosystem II);GO:0009535(chloroplast thylakoid membrane);GO:0015979(photosynthesis);GO:0016021(integral component of membrane)	NA	NA	NA		uncharacterized protein LOC112023539 [Quercus suber]	mrna	368.164	354.048	365.914	1166.46	1178.33	1169.82	0.309601	-1.69152	0	0	down	yes
TEA017339	TEA017339		TEA017339.1	NA	NA	NA	NA		Serine/arginine-rich splicing factor like [Actinidia chinensis var. chinensis]	mrna	44.1705	44.3693	44.4649	4.07419	3.78034	3.9016	11.3136	3.49999	0	0	up	yes
TEA017592	TEA017592		TEA017592.1	GO:0003676(nucleic acid binding);GO:0005634(nucleus);GO:0008150(biological_process)	NA	NA	NA		Far upstream element-binding protein like [Actinidia chinensis var. chinensis]	mrna	52.6805	59.1785	58.6759	9.58758	9.86474	9.96744	5.79661	2.53521	0	0	up	yes
TEA006794	TEA006794		TEA006794.1	GO:0000272(polysaccharide catabolic process);GO:0000427(plastid-encoded plastid RNA polymerase complex);GO:0003677(DNA binding);GO:0003723(RNA binding);GO:0003824(catalytic activity);GO:0005515(protein binding);GO:0005773(vacuole);GO:0005777(peroxisome);GO:0005794(Golgi apparatus);GO:0005840(ribosome);GO:0005996(monosaccharide metabolic process);GO:0006364(rRNA processing);GO:0007623(circadian rh…	00640(Propanoate metabolism);00280(Valine, leucine and isoleucine degradation);00410(beta-Alanine metabolism)	K05605	EC:3.1.2.4		PREDICTED: chloroplast stem-loop binding protein of 41 kDa b, chloroplastic isoform X2 [Juglans regia]	mrna	79.3241	87.1743	86.6168	333.112	334.982	331.111	0.253317	-1.98099	0	0	down	yes
TEA028240	TEA028240		TEA028240.1	NA	NA	NA	NA		hypothetical protein CCACVL1_12119 [Corchorus capsularis]	mrna	141.636	136.96	134.661	3.547	3.52646	3.09925	40.6241	5.34426	0	0	up	yes
TEA020236	TEA020236		TEA020236.1	GO:0005507(copper ion binding);GO:0016722(oxidoreductase activity, oxidizing metal ions)	NA	NA	NA		Laccase-7 like [Actinidia chinensis var. chinensis]	mrna	42.4008	41.8665	42.6376	0.822579	0.727107	0.938588	51.0012	5.67246	0	0	up	yes
TEA008919	TEA008919		TEA008919.1	GO:0005507(copper ion binding);GO:0005794(Golgi apparatus);GO:0005829(cytosol);GO:0008150(biological_process);GO:0008270(zinc ion binding);GO:0009506(plasmodesma);GO:0045735(nutrient reservoir activity)	00630(Glyoxylate and dicarboxylate metabolism)	K01569	EC:4.1.1.2		PREDICTED: glutelin type-A 3 isoform X1 [Vitis vinifera]	mrna	33.9732	31.3762	33.5746	3.14886	3.24702	3.43045	10.0672	3.3316	0	0	up	yes
TEA013986	TEA013986		TEA013986.1	GO:0005509(calcium ion binding);GO:0008266(poly(U) RNA binding);GO:0009507(chloroplast);GO:0009534(chloroplast thylakoid);GO:0009535(chloroplast thylakoid membrane);GO:0009543(chloroplast thylakoid lumen);GO:0009570(chloroplast stroma);GO:0009579(thylakoid);GO:0009654(photosystem II oxygen evolving complex);GO:0009941(chloroplast envelope);GO:0019684(photosynthesis, light reaction);GO:0019898(ext…	00195(Photosynthesis)	K02717	NA		unnamed protein product [Coffea canephora]	mrna	554.324	537.902	521.161	1613.06	1556.42	1509.78	0.344796	-1.53619	0	0	down	yes
TEA015724	TEA015724		TEA015724.1	GO:0005829(cytosol);GO:0016311(dephosphorylation);GO:0016791(phosphatase activity)	00630(Glyoxylate and dicarboxylate metabolism)	K19269	EC:3.1.3.18;EC:3.1.3.48		Phosphoglycolate phosphatase [Actinidia chinensis var. chinensis]	mrna	96.0005	91.3574	96.7758	212.003	211.279	208.966	0.449402	-1.15392	0	0	down	yes
TEA026805	TEA026805		TEA026805.1	GO:0004601(peroxidase activity);GO:0005515(protein binding);GO:0005576(extracellular region);GO:0005618(cell wall);GO:0005794(Golgi apparatus);GO:0005829(cytosol);GO:0006979(response to oxidative stress);GO:0009809(lignin biosynthetic process);GO:0010089(xylem development);GO:0020037(heme binding);GO:0042744(hydrogen peroxide catabolic process);GO:0046872(metal ion binding);GO:0048046(apoplast);G…	00940(Phenylpropanoid biosynthesis)	K00430	EC:1.11.1.7		PREDICTED: peroxidase P7-like isoform X2 [Musa acuminata subsp. malaccensis]	mrna	523.691	486.205	501.502	13.4189	12.6812	14.0811	37.6146	5.23322	0	0	up	yes
TEA022428	TEA022428		TEA022428.1	GO:0005576(extracellular region);GO:0005618(cell wall);GO:0009505(plant-type cell wall);GO:0016021(integral component of membrane);GO:0016787(hydrolase activity);GO:0052689(carboxylic ester hydrolase activity);GO:0052793(pectin acetylesterase activity);GO:0071555(cell wall organization)	NA	NA	NA		Pectin acetylesterase [Actinidia chinensis var. chinensis]	mrna	61.5825	62.7274	62.844	183.048	179.726	185.701	0.341226	-1.5512	0	0	down	yes
TEA013180	TEA013180		TEA013180.1	GO:0001666(response to hypoxia);GO:0003677(DNA binding);GO:0003700(DNA binding transcription factor activity);GO:0005515(protein binding);GO:0005634(nucleus);GO:0006351(transcription, DNA-templated);GO:0006355(regulation of transcription, DNA-templated);GO:0009873(ethylene-activated signaling pathway);GO:0010468(regulation of gene expression)	NA	NA	NA		ethylene-responsive transcription factor ERF RAP2-12 [Camellia sinensis]	mrna	1093.23	1095.92	1073.9	275.869	281.331	275.774	3.91735	1.96988	0	0	up	yes
TEA020191	TEA020191		TEA020191.1	GO:0002237(response to molecule of bacterial origin);GO:0003700(DNA binding transcription factor activity);GO:0005515(protein binding);GO:0005634(nucleus);GO:0006351(transcription, DNA-templated);GO:0006355(regulation of transcription, DNA-templated);GO:0009611(response to wounding);GO:0009751(response to salicylic acid);GO:0010200(response to chitin);GO:0031347(regulation of defense response);GO…	04626(Plant-pathogen interaction)	K18834	NA		WRKY transcription factor [Actinidia chinensis var. chinensis]	mrna	39.8971	42.5507	43.264	4.09762	3.26462	3.95396	11.109	3.47366	0	0	up	yes
TEA027031	TEA027031		TEA027031.1	GO:0004373(glycogen (starch) synthase activity);GO:0005515(protein binding);GO:0009011(starch synthase activity);GO:0009507(chloroplast);GO:0009569(chloroplast starch grain);GO:0016757(transferase activity, transferring glycosyl groups);GO:0019252(starch biosynthetic process);GO:0102502(ADP-glucose-starch glucosyltransferase activity)	00500(Starch and sucrose metabolism)	K13679	EC:2.4.1.242		granule-bound starch synthase 1, chloroplastic/amyloplastic-like [Quercus suber]	mrna	2.52046	2.38328	2.37131	22.6077	23.9562	23.1964	0.104286	-3.26138	0	0	down	yes
TEA001841	TEA001841		TEA001841.1	GO:0005634(nucleus);GO:0005773(vacuole);GO:0006950(response to stress);GO:0016787(hydrolase activity)	NA	NA	NA		PREDICTED: universal stress protein A-like protein [Vitis vinifera]	mrna	15.1862	15.2125	15.5895	71.2376	70.6772	72.0133	0.21497	-2.21779	0	0	down	yes
TEA015181	TEA015181		TEA015181.1	GO:0004857(enzyme inhibitor activity)	00040(Pentose and glucuronate interconversions)	K01051	EC:3.1.1.11		Pectinesterase inhibitor domain protein [Actinidia chinensis var. chinensis]	mrna	2232.71	2218.98	2248.11	118.589	123.052	102.698	19.457	4.28222	0	0	up	yes
TEA017614	TEA017614		TEA017614.1	NA	NA	NA	NA		Far upstream element-binding protein like [Actinidia chinensis var. chinensis]	mrna	99.1378	91.3798	94.3983	14.7966	15.7619	13.9365	6.40333	2.67882	0	0	up	yes
TEA024952	TEA024952		TEA024952.1	GO:0004609(phosphatidylserine decarboxylase activity);GO:0005739(mitochondrion);GO:0008654(phospholipid biosynthetic process);GO:0009705(plant-type vacuole membrane)	00564(Glycerophospholipid metabolism)	K01613	EC:4.1.1.65		phosphatidylserine decarboxylase proenzyme 2-like isoform X4 [Durio zibethinus]	mrna	44.3217	42.2067	39.8015	140.315	145.971	152.388	0.287982	-1.79595	0	0	down	yes
TEA013053	TEA013053		TEA013053.1	GO:0005524(ATP binding);GO:0005737(cytoplasm);GO:0005829(cytosol);GO:0006000(fructose metabolic process);GO:0006633(fatty acid biosynthetic process);GO:0008865(fructokinase activity);GO:0016051(carbohydrate biosynthetic process);GO:0016301(kinase activity);GO:0019252(starch biosynthetic process);GO:0046686(response to cadmium ion)	00051(Fructose and mannose metabolism);00500(Starch and sucrose metabolism);00520(Amino sugar and nucleotide sugar metabolism)	K00847	EC:2.7.1.4		fructokinase 1 [Camellia sinensis]	mrna	110.502	115.422	110.038	27.8806	30.5029	28.9042	3.8489	1.94445	0	0	up	yes
TEA027026	TEA027026		TEA027026.1	GO:0005509(calcium ion binding);GO:0005515(protein binding);GO:0008266(poly(U) RNA binding);GO:0009507(chloroplast);GO:0009534(chloroplast thylakoid);GO:0009535(chloroplast thylakoid membrane);GO:0009543(chloroplast thylakoid lumen);GO:0009570(chloroplast stroma);GO:0009579(thylakoid);GO:0009654(photosystem II oxygen evolving complex);GO:0010205(photoinhibition);GO:0010207(photosystem II assembly…	00195(Photosynthesis)	K02716	NA		oxygen-evolving enhancer protein [Camellia sinensis]	mrna	828.013	818.042	819.361	2010.08	1960.59	1905.43	0.419567	-1.25303	0	0	down	yes
TEA030062	TEA030062		TEA030062.1	GO:0016020(membrane);GO:0016709(oxidoreductase activity, acting on paired donors, with incorporation or reduction of molecular oxygen, NAD(P)H as one donor, and incorporation of one atom of oxygen);GO:0044550(secondary metabolite biosynthetic process)	NA	NA	NA		Flavonoid 3',5'-hydroxylase [Actinidia chinensis var. chinensis]	mrna	7.69231	7.48194	7.32991	69.3558	68.1375	72.3244	0.107256	-3.22087	0	0	down	yes
TEA005838	TEA005838		TEA005838.1	GO:0005576(extracellular region);GO:0006869(lipid transport);GO:0008289(lipid binding);GO:0009535(chloroplast thylakoid membrane)	NA	NA	NA		PREDICTED: 14 kDa proline-rich protein DC2.15-like [Erythranthe guttata]	mrna	404.129	377.447	384.167	6.89571	6.12483	8.46282	54.2626	5.76189	0	0	up	yes
TEA026768	TEA026768		TEA026768.1	GO:0005515(protein binding);GO:0008661(1-deoxy-D-xylulose-5-phosphate synthase activity);GO:0009228(thiamine biosynthetic process);GO:0009507(chloroplast);GO:0009570(chloroplast stroma);GO:0015995(chlorophyll biosynthetic process);GO:0016114(terpenoid biosynthetic process);GO:0019288(isopentenyl diphosphate biosynthetic process, methylerythritol 4-phosphate pathway);GO:0046872(metal ion binding);…	00730(Thiamine metabolism);00900(Terpenoid backbone biosynthesis)	K01662	EC:2.2.1.7		1-deoxy-D-xylulose-5-phosphate synthase [Actinidia chinensis var. chinensis]	mrna	0.642264	0.47907	0.427593	13.8393	14.2921	13.7006	0.0370273	-4.75527	0	0	down	yes
TEA013947	TEA013947		TEA013947.1	GO:0005887(integral component of plasma membrane);GO:0008509(anion transmembrane transporter activity);GO:0051453(regulation of intracellular pH);GO:0098656(anion transmembrane transport)	NA	NA	NA		Boron transporter like [Actinidia chinensis var. chinensis]	mrna	59.5968	61.6329	63.2218	12.8553	12.4846	13.6578	4.72979	2.24178	0	0	up	yes
TEA002730	TEA002730		TEA002730.1	GO:0003677(DNA binding);GO:0003700(DNA binding transcription factor activity);GO:0005515(protein binding);GO:0005634(nucleus);GO:0005829(cytosol);GO:0006355(regulation of transcription, DNA-templated);GO:0009416(response to light stimulus);GO:0009722(detection of cytokinin stimulus);GO:0071345(cellular response to cytokine stimulus)	NA	NA	NA		Homeobox protein like [Actinidia chinensis var. chinensis]	mrna	108.401	108.63	108.734	30.3491	31.8908	29.5661	3.5484	1.82717	0	0	up	yes
TEA020292	TEA020292		TEA020292.1	GO:0004722(protein serine/threonine phosphatase activity);GO:0005634(nucleus);GO:0005886(plasma membrane);GO:0006470(protein dephosphorylation);GO:0046872(metal ion binding)	NA	NA	NA		Protein like [Actinidia chinensis var. chinensis]	mrna	273.969	279.86	276.56	112.878	117.414	120.577	2.36667	1.24286	0	0	up	yes
TEA016161	TEA016161		TEA016161.1	GO:0009809(lignin biosynthetic process);GO:0016020(membrane);GO:0016709(oxidoreductase activity, acting on paired donors, with incorporation or reduction of molecular oxygen, NAD(P)H as one donor, and incorporation of one atom of oxygen)	00940(Phenylpropanoid biosynthesis);00945(Stilbenoid, diarylheptanoid and gingerol biosynthesis);00941(Flavonoid biosynthesis)	K09754	EC:1.14.13.36		PREDICTED: cytochrome P450 98A2 [Juglans regia]	mrna	170.522	181.988	178.299	60.5579	59.1786	60.1431	2.95091	1.56116	0	0	up	yes
TEA024448	TEA024448		TEA024448.1	GO:0003872(6-phosphofructokinase activity);GO:0005524(ATP binding);GO:0005737(cytoplasm);GO:0005829(cytosol);GO:0005945(6-phosphofructokinase complex);GO:0006002(fructose 6-phosphate metabolic process);GO:0006096(glycolytic process);GO:0010053(root epidermal cell differentiation);GO:0046872(metal ion binding)	00010(Glycolysis / Gluconeogenesis);00030(Pentose phosphate pathway);00051(Fructose and mannose metabolism);00052(Galactose metabolism);03018(RNA degradation)	K00850	EC:2.7.1.11		6-phosphofructokinase 3-like protein [Camellia sinensis]	mrna	101.324	102.238	100.626	14.3117	14.201	13.3527	7.26586	2.86113	0	0	up	yes
TEA009521	TEA009521		TEA009521.1	GO:0004022(alcohol dehydrogenase (NAD) activity);GO:0005829(cytosol);GO:0006561(proline biosynthetic process);GO:0009408(response to heat);GO:0009414(response to water deprivation);GO:0009688(abscisic acid biosynthetic process);GO:0009750(response to fructose);GO:0010115(regulation of abscisic acid biosynthetic process);GO:0010182(sugar mediated signaling pathway);GO:0010301(xanthoxin dehydrogena…	00906(Carotenoid biosynthesis)	K09841	EC:1.1.1.288		secoisolariciresinol dehydrogenase-like [Quercus suber]	mrna	199.134	191.986	187.172	22.3296	21.3166	24.5098	8.48484	3.08489	0	0	up	yes
TEA001110	TEA001110		TEA001110.1	GO:0005634(nucleus);GO:0009651(response to salt stress);GO:0016874(ligase activity)	NA	NA	NA		Helicase [Actinidia chinensis var. chinensis]	mrna	11.476	10.7235	10.3479	55.5858	54.8511	58.1523	0.193058	-2.3729	0	0	down	yes
TEA010657	TEA010657		TEA010657.1	GO:0005515(protein binding)	00195(Photosynthesis)	K02639	NA		ferredoxin [Ziziphus jujuba]	mrna	78.8782	81.9733	78.7665	361.248	352.608	368.346	0.221417	-2.17516	0	0	down	yes
TEA026941	TEA026941		TEA026941.1	GO:0005351(carbohydrate:proton symporter activity);GO:0005355(glucose transmembrane transporter activity);GO:0005887(integral component of plasma membrane);GO:0046323(glucose import)	NA	NA	NA		hypothetical protein C5167_000270 [Papaver somniferum]	mrna	303.68	305.619	304.619	1581.44	1558.38	1487.55	0.197502	-2.34006	0	0	down	yes
TEA019508	TEA019508		TEA019508.1	GO:0003674(molecular_function);GO:0005739(mitochondrion);GO:0007275(multicellular organism development);GO:0009507(chloroplast);GO:0009536(plastid);GO:0009706(chloroplast inner membrane);GO:0009941(chloroplast envelope);GO:0016021(integral component of membrane)	00760(Nicotinate and nicotinamide metabolism)	K00858	EC:2.7.1.23		DUF3411 domain-containing protein [Cephalotus follicularis]	mrna	48.3837	51.5243	50.8908	214.971	212.758	209.499	0.236648	-2.07919	0	0	down	yes
TEA018905	TEA018905		TEA018905.1	GO:0004373(glycogen (starch) synthase activity);GO:0005515(protein binding);GO:0009011(starch synthase activity);GO:0009507(chloroplast);GO:0009569(chloroplast starch grain);GO:0016757(transferase activity, transferring glycosyl groups);GO:0019252(starch biosynthetic process);GO:0102502(ADP-glucose-starch glucosyltransferase activity)	00500(Starch and sucrose metabolism)	K13679	EC:2.4.1.242		UDP-Glycosyltransferase superfamily protein isoform 1 [Theobroma cacao]	mrna	7.97888	8.34373	7.83075	41.2558	43.0679	40.7036	0.193185	-2.37195	0	0	down	yes
TEA019127	TEA019127		TEA019127.1	GO:0004478(methionine adenosyltransferase activity);GO:0005829(cytosol)	00270(Cysteine and methionine metabolism)	K00789	EC:2.5.1.6		S-adenosylmethionine synthetase [Trema orientale]	mrna	178.346	172.353	176.201	32.6119	29.64	29.8498	5.72085	2.51623	0	0	up	yes
TEA002533	TEA002533		TEA002533.1	GO:0051213(dioxygenase activity)	00270(Cysteine and methionine metabolism)	K05933	EC:1.14.17.4		1-aminocyclopropane-1-carboxylate oxidase 7 [Actinidia deliciosa]	mrna	37.5363	36.6529	35.0022	0.706547	0.590995	0.706185	54.4941	5.76803	0	0	up	yes
TEA014885	TEA014885		TEA014885.1	GO:0005829(cytosol);GO:0016618(hydroxypyruvate reductase activity);GO:0030267(glyoxylate reductase (NADP) activity)	00630(Glyoxylate and dicarboxylate metabolism);00260(Glycine, serine and threonine metabolism)	K15893	NA		hypothetical protein CDL15_Pgr019710 [Punica granatum]	mrna	154.585	159.585	155.913	583.058	596.696	595.32	0.264824	-1.91689	0	0	down	yes
TEA023502	TEA023502		TEA023502.1	GO:0008150(biological_process);GO:0009507(chloroplast)	03040(Spliceosome)	K12825	NA		Alpha-1,6-mannosyltransferase MNN10 [Actinidia chinensis var. chinensis]	mrna	15.3317	15.6214	14.737	63.3713	65.9913	70.4826	0.228628	-2.12893	0	0	down	yes
TEA009648	TEA009648		TEA009648.1	GO:0009416(response to light stimulus);GO:0009733(response to auxin)	04075(Plant hormone signal transduction)	K14506	EC:6.3.2.52		Jasmonic acid-amido synthetase [Actinidia chinensis var. chinensis]	mrna	126.165	129.394	127.426	26.964	27.9574	27.2574	4.66038	2.22045	0	0	up	yes
TEA001346	TEA001346		TEA001346.1	GO:0004674(protein serine/threonine kinase activity);GO:0005886(plasma membrane)	NA	NA	NA		putative LRR receptor-like serine/threonine-protein kinase, partial [Dorcoceras hygrometricum]	mrna	40.7537	43.6312	43.3865	5.52847	6.61478	6.7806	6.75187	2.75529	0	0	up	yes
TEA006408	TEA006408		TEA006408.1	NA	NA	NA	NA		putative proline-rich cell wall protein [Camellia sinensis]	mrna	733.333	674.446	658.502	79.5749	77.2122	70.3892	9.09549	3.18515	0	0	up	yes
TEA030840	TEA030840		TEA030840.1	GO:0003674(molecular_function);GO:0005575(cellular_component);GO:0006952(defense response);GO:0009607(response to biotic stimulus)	NA	NA	NA		Major latex protein domain containing protein [Parasponia andersonii]	mrna	23.1371	21.3323	21.6669	100.897	105.489	111.833	0.207832	-2.26651	0	0	down	yes
TEA027685	TEA027685		TEA027685.1	GO:0005783(endoplasmic reticulum);GO:0005886(plasma membrane);GO:0008398(sterol 14-demethylase activity);GO:0016126(sterol biosynthetic process)	00100(Steroid biosynthesis)	K05917	EC:1.14.13.70		Sterol 14-demethylase [Actinidia chinensis var. chinensis]	mrna	52.4567	50.6343	53.8564	13.8981	12.7175	12.0084	4.06347	2.02271	0	0	up	yes
TEA032087	TEA032087		TEA032087.1	GO:0005507(copper ion binding);GO:0009055(electron transfer activity);GO:0009507(chloroplast);GO:0009535(chloroplast thylakoid membrane);GO:0009543(chloroplast thylakoid lumen);GO:0009579(thylakoid);GO:0031977(thylakoid lumen);GO:0046688(response to copper ion)	00195(Photosynthesis)	K02638	NA		plastocyanin B'/B'' [Ricinus communis]	mrna	767.447	748.111	740.141	2981.64	3015.31	2824.19	0.255715	-1.96739	0	0	down	yes
TEA009399	TEA009399		TEA009399.1	GO:0003677(DNA binding);GO:0003700(DNA binding transcription factor activity);GO:0005634(nucleus);GO:0006351(transcription, DNA-templated);GO:0006355(regulation of transcription, DNA-templated);GO:0007275(multicellular organism development);GO:0009611(response to wounding);GO:0009788(negative regulation of abscisic acid-activated signaling pathway)	NA	NA	NA		nam-like protein [Camellia sinensis]	mrna	206.065	204.182	209.914	61.4602	60.5049	61.9103	3.37272	1.75391	0	0	up	yes
TEA024943	TEA024943		TEA024943.1	GO:0003756(protein disulfide isomerase activity);GO:0005634(nucleus);GO:0005783(endoplasmic reticulum);GO:0005789(endoplasmic reticulum membrane);GO:0006464(cellular protein modification process);GO:0015035(protein disulfide oxidoreductase activity);GO:0016671(oxidoreductase activity, acting on a sulfur group of donors, disulfide as acceptor);GO:0034975(protein folding in endoplasmic reticulum);G…	04141(Protein processing in endoplasmic reticulum)	K10950	EC:1.8.4.-		Endoplasmic reticulum oxidoreductin-1 like [Actinidia chinensis var. chinensis]	mrna	42.7746	44.0127	43.1196	5.43847	4.60601	5.84712	8.17457	3.03114	0	0	up	yes
TEA026680	TEA026680		TEA026680.1	GO:0009416(response to light stimulus);GO:0009535(chloroplast thylakoid membrane);GO:0009768(photosynthesis, light harvesting in photosystem I);GO:0009941(chloroplast envelope);GO:0010287(plastoglobule);GO:0016168(chlorophyll binding);GO:0031409(pigment binding)	00196(Photosynthesis - antenna proteins)	K08915	NA		chlorophyll a-b binding protein CP29.1, chloroplastic [Ricinus communis]	mrna	520.433	519.69	523.06	1867.04	1814.06	1731.98	0.288779	-1.79196	0	0	down	yes
TEA010598	TEA010598		TEA010598.1	GO:0051213(dioxygenase activity)	00270(Cysteine and methionine metabolism)	K05933	EC:1.14.17.4		hypothetical protein CEY00_Acc21348 [Actinidia chinensis var. chinensis]	mrna	50.342	50.0468	50.154	157.548	159.616	161.248	0.314672	-1.66808	0	0	down	yes
TEA005782	TEA005782		TEA005782.1	GO:0009658(chloroplast organization);GO:0009706(chloroplast inner membrane)	NA	NA	NA		LrgB-like protein [Corchorus capsularis]	mrna	19.3299	17.453	17.5085	63.0589	63.311	60.5462	0.290458	-1.7836	0	0	down	yes
TEA003374	TEA003374		TEA003374.1	GO:0005515(protein binding);GO:0005737(cytoplasm);GO:0005829(cytosol);GO:0006559(L-phenylalanine catabolic process);GO:0006952(defense response);GO:0006979(response to oxidative stress);GO:0009611(response to wounding);GO:0009699(phenylpropanoid biosynthetic process);GO:0009800(cinnamic acid biosynthetic process);GO:0045548(phenylalanine ammonia-lyase activity);GO:0080167(response to karrikin)	00360(Phenylalanine metabolism);00940(Phenylpropanoid biosynthesis)	K10775	EC:4.3.1.24		phenylalanine ammonia-lyase [Camellia sinensis]	mrna	130.512	134.86	132.653	44.7021	45.3215	42.3275	3.00734	1.58849	0	0	up	yes
TEA025984	TEA025984		TEA025984.1	GO:0009813(flavonoid biosynthetic process);GO:0043231(intracellular membrane-bounded organelle);GO:0052696(flavonoid glucuronidation);GO:0080043(quercetin 3-O-glucosyltransferase activity);GO:0080044(quercetin 7-O-glucosyltransferase activity)	00906(Carotenoid biosynthesis)	K14595	EC:2.4.1.263		UDP-glycosyltransferase [Camellia sinensis]	mrna	264.672	254.887	248.655	52.268	51.7317	46.0366	5.12019	2.3562	0	0	up	yes
TEA001161	TEA001161		TEA001161.1	GO:0003674(molecular_function);GO:0005634(nucleus);GO:0005886(plasma membrane);GO:0008150(biological_process)	NA	NA	NA		Remorin 4.1 [Vitis vinifera]	mrna	8.13117	7.23741	7.91009	28.8332	30.4145	30.8438	0.258389	-1.95238	0	0	down	yes
TEA033576	TEA033576		TEA033576.1	GO:0009507(chloroplast);GO:0009570(chloroplast stroma);GO:0009941(chloroplast envelope);GO:0016491(oxidoreductase activity);GO:0048046(apoplast);GO:0055114(oxidation-reduction process)	NA	NA	NA		uncharacterized protein LOC111892229 [Lactuca sativa]	mrna	60.0151	59.7122	56.6254	142.516	142.465	148.748	0.406597	-1.29833	0	0	down	yes
TEA003935	TEA003935		TEA003935.1	GO:0000226(microtubule cytoskeleton organization);GO:0003729(mRNA binding);GO:0005200(structural constituent of cytoskeleton);GO:0005618(cell wall);GO:0005737(cytoplasm);GO:0005774(vacuolar membrane);GO:0005829(cytosol);GO:0005886(plasma membrane);GO:0007017(microtubule-based process);GO:0009507(chloroplast);GO:0009570(chloroplast stroma);GO:0045298(tubulin complex);GO:0046686(response to cadmium…	04145(Phagosome)	K07374	NA		hypothetical protein GOBAR_DD16449 [Gossypium barbadense]	mrna	13.3126	13.4434	13.384	73.1958	75.5435	69.4031	0.184008	-2.44216	0	0	down	yes
TEA032473	TEA032473		TEA032473.1	GO:0005215(transporter activity);GO:0005886(plasma membrane);GO:0006857(oligopeptide transport);GO:0009611(response to wounding);GO:0009737(response to abscisic acid);GO:0009751(response to salicylic acid);GO:0009753(response to jasmonic acid);GO:0015333(peptide:proton symporter activity);GO:0016020(membrane);GO:0016021(integral component of membrane);GO:0022857(transmembrane transporter activity…	NA	NA	NA		Protein NRT1/ PTR FAMILY 5.2 like [Actinidia chinensis var. chinensis]	mrna	126.647	124.784	130.901	19.4342	16.8615	16.4907	7.24299	2.85659	0	0	up	yes
TEA029641	TEA029641		TEA029641.1	GO:0003872(6-phosphofructokinase activity);GO:0005524(ATP binding);GO:0005737(cytoplasm);GO:0005829(cytosol);GO:0009744(response to sucrose);GO:0009749(response to glucose);GO:0009750(response to fructose);GO:0010317(pyrophosphate-dependent phosphofructokinase complex, alpha-subunit complex);GO:0015979(photosynthesis);GO:0046872(metal ion binding);GO:0047334(diphosphate-fructose-6-phosphate 1-pho…	00010(Glycolysis / Gluconeogenesis);00030(Pentose phosphate pathway);00051(Fructose and mannose metabolism)	K00895	EC:2.7.1.90		Pyrophosphate--fructose 6-phosphate 1-phosphotransferase subunit alpha like [Actinidia chinensis var. chinensis]	mrna	90.4394	89.1373	91.4831	22.5787	20.9689	21.9825	4.13642	2.04838	0	0	up	yes
TEA014522	TEA014522		TEA014522.1	GO:0004066(asparagine synthase (glutamine-hydrolyzing) activity);GO:0005829(cytosol);GO:0006529(asparagine biosynthetic process);GO:0006541(glutamine metabolic process);GO:0042803(protein homodimerization activity)	NA	NA	NA		stem-specific protein TSJT1 [Citrus clementina]	mrna	644.622	608.911	579.212	169.015	173.469	186.324	3.46581	1.79319	0	0	up	yes
TEA015503	TEA015503		TEA015503.1	GO:0004612(phosphoenolpyruvate carboxykinase (ATP) activity);GO:0005829(cytosol);GO:0006094(gluconeogenesis)	00010(Glycolysis / Gluconeogenesis);00020(Citrate cycle (TCA cycle));00620(Pyruvate metabolism);00710(Carbon fixation in photosynthetic organisms)	K01610	EC:4.1.1.49		phosphoenolpyruvate carboxykinase (ATP) [Morus notabilis]	mrna	25.2613	25.2625	26.219	62.6824	61.2167	63.8535	0.408744	-1.29073	0	0	down	yes
TEA005768	TEA005768		TEA005768.1	GO:0003674(molecular_function);GO:0008150(biological_process);GO:0009507(chloroplast);GO:0009535(chloroplast thylakoid membrane);GO:0009570(chloroplast stroma)	NA	NA	NA		Porphobilinogen deaminase [Actinidia chinensis var. chinensis]	mrna	60.1408	61.5001	62.3089	187.037	187.359	186.493	0.327961	-1.6084	0	0	down	yes
TEA004728	TEA004728		TEA004728.1	GO:0000209(protein polyubiquitination);GO:0043161(proteasome-mediated ubiquitin-dependent protein catabolic process);GO:0061630(ubiquitin protein ligase activity)	NA	NA	NA		hypothetical protein VITISV_000345 [Vitis vinifera]	mrna	21.1317	18.8713	21.5659	76.2625	78.9753	75.2665	0.267105	-1.90452	0	0	down	yes
TEA004846	TEA004846		TEA004846.1	GO:0003723(RNA binding);GO:0003729(mRNA binding);GO:0006397(mRNA processing);GO:0008266(poly(U) RNA binding);GO:0009409(response to cold);GO:0009507(chloroplast);GO:0009534(chloroplast thylakoid);GO:0009535(chloroplast thylakoid membrane);GO:0009570(chloroplast stroma);GO:0009579(thylakoid);GO:0009737(response to abscisic acid);GO:0009941(chloroplast envelope);GO:0010319(stromule);GO:0045087(inna…	NA	NA	NA		RNA recognition motif domain protein [Actinidia chinensis var. chinensis]	mrna	219.157	204.669	209.923	483.487	500.409	503.917	0.42596	-1.23121	0	0	down	yes
TEA031947	TEA031947		TEA031947.1	GO:0005524(ATP binding);GO:0005739(mitochondrion);GO:0006952(defense response);GO:0043531(ADP binding)	04626(Plant-pathogen interaction)	K13459	NA		Disease resistance protein [Actinidia chinensis var. chinensis]	mrna	56.4387	58.9706	59.6214	17.8029	18.5023	17.9441	3.22641	1.68993	0	0	up	yes
TEA024318	TEA024318		TEA024318.1	GO:0004069(L-aspartate:2-oxoglutarate aminotransferase activity);GO:0030170(pyridoxal phosphate binding);GO:0042802(identical protein binding)	00710(Carbon fixation in photosynthetic organisms);00250(Alanine, aspartate and glutamate metabolism);00270(Cysteine and methionine metabolism);00220(Arginine biosynthesis);00330(Arginine and proline metabolism);00350(Tyrosine metabolism);00360(Phenylalanine metabolism);00400(Phenylalanine, tyrosine and tryptophan biosynthesis);00950(Isoquinoline alkaloid biosynthesis);00960(Tropane, piperidine a…	K14454	EC:2.6.1.1		Aspartate aminotransferase [Actinidia chinensis var. chinensis]	mrna	192.359	186.244	192.022	35.9224	36.064	34.4133	5.36304	2.42305	0	0	up	yes
TEA033298	TEA033298		TEA033298.1	GO:0000293(ferric-chelate reductase activity);GO:0006811(ion transport);GO:0009507(chloroplast);GO:0009767(photosynthetic electron transport chain);GO:0016020(membrane);GO:0016021(integral component of membrane);GO:0016491(oxidoreductase activity);GO:0031969(chloroplast membrane);GO:0046872(metal ion binding);GO:0055114(oxidation-reduction process)	NA	NA	NA		Ferric reduction oxidase [Actinidia chinensis var. chinensis]	mrna	23.52	23.5041	23.9258	145.513	143.929	147.763	0.162281	-2.62344	0	0	down	yes
TEA001157	TEA001157		TEA001157.1	GO:0009507(chloroplast);GO:0009534(chloroplast thylakoid);GO:0009535(chloroplast thylakoid membrane);GO:0009538(photosystem I reaction center);GO:0009579(thylakoid);GO:0009735(response to cytokinin);GO:0009941(chloroplast envelope);GO:0010287(plastoglobule);GO:0015979(photosynthesis)	00195(Photosynthesis)	K02693	NA		photosystem I reaction center subunit iv b, partial (chloroplast) [Camellia sinensis]	mrna	307.313	281.143	293.794	871.612	880.719	945.189	0.32706	-1.61237	0	0	down	yes
TEA013793	TEA013793		TEA013793.1	GO:0004565(beta-galactosidase activity);GO:0005618(cell wall);GO:0005773(vacuole)	00052(Galactose metabolism);00600(Sphingolipid metabolism);00531(Glycosaminoglycan degradation);00604(Glycosphingolipid biosynthesis - ganglio series);00511(Other glycan degradation)	K12309	EC:3.2.1.23		beta-galactosidase 3 [Actinidia deliciosa]	mrna	117.067	123.049	119.058	52.8616	50.957	49.6388	2.34054	1.22684	0	0	up	yes
TEA004783	TEA004783		TEA004783.1	GO:0004565(beta-galactosidase activity);GO:0005618(cell wall);GO:0005773(vacuole)	00052(Galactose metabolism);00600(Sphingolipid metabolism);00531(Glycosaminoglycan degradation);00604(Glycosphingolipid biosynthesis - ganglio series);00511(Other glycan degradation)	K12309	EC:3.2.1.23		beta-galactosidase [Camellia sinensis]	mrna	6.66007	8.46853	7.66714	128.234	130.148	133.553	0.0581621	-4.10378	0	0	down	yes
TEA029901	TEA029901		TEA029901.1	GO:0003677(DNA binding);GO:0003700(DNA binding transcription factor activity);GO:0005634(nucleus);GO:0006351(transcription, DNA-templated);GO:0006355(regulation of transcription, DNA-templated);GO:0007275(multicellular organism development);GO:0009793(embryo development ending in seed dormancy);GO:0009825(multidimensional cell growth);GO:0009835(fruit ripening);GO:0009908(flower development);GO:0…	03013(RNA transport);03015(mRNA surveillance pathway);03018(RNA degradation)	K13126	NA		NAC transcription factor [Actinidia chinensis var. chinensis]	mrna	219.798	223.168	229.753	73.9333	80.0935	73.145	2.96128	1.56622	0	0	up	yes
TEA000680	TEA000680		TEA000680.1	GO:0003677(DNA binding);GO:0005515(protein binding);GO:0005634(nucleus);GO:0005677(chromatin silencing complex);GO:0006351(transcription, DNA-templated);GO:0006355(regulation of transcription, DNA-templated);GO:0009409(response to cold);GO:0009506(plasmodesma);GO:0009908(flower development);GO:0010228(vegetative to reproductive phase transition of meristem);GO:0031519(PcG protein complex);GO:0032…	NA	NA	NA		VIN3-like protein [Actinidia chinensis var. chinensis]	mrna	9.23413	8.83173	9.09523	32.9585	31.4658	34.7674	0.273824	-1.86868	0	0	down	yes
TEA026572	TEA026572		TEA026572.1	GO:0005515(protein binding);GO:0009055(electron transfer activity);GO:0009414(response to water deprivation);GO:0009507(chloroplast);GO:0009534(chloroplast thylakoid);GO:0009535(chloroplast thylakoid membrane);GO:0009644(response to high light intensity);GO:0009773(photosynthetic electron transport in photosystem I);GO:0010117(photoprotection);GO:0071484(cellular response to light intensity)	NA	NA	NA		protein PROTON GRADIENT REGULATION 5, chloroplastic [Prunus avium]	mrna	9.01091	9.9909	10.2018	69.3429	65.6922	69.9401	0.142474	-2.81123	0	0	down	yes
TEA016248	TEA016248		TEA016248.1	GO:0004375(glycine dehydrogenase (decarboxylating) activity);GO:0005739(mitochondrion);GO:0005960(glycine cleavage complex);GO:0006546(glycine catabolic process);GO:0009507(chloroplast);GO:0019464(glycine decarboxylation via glycine cleavage system)	00630(Glyoxylate and dicarboxylate metabolism);00260(Glycine, serine and threonine metabolism)	K02437	NA		PREDICTED: glycine cleavage system H protein, mitochondrial [Vitis vinifera]	mrna	61.7018	56.0769	64.9579	308.899	306.847	314.865	0.196362	-2.34841	0	0	down	yes
TEA013930	TEA013930		TEA013930.1	GO:0003674(molecular_function);GO:0008150(biological_process);GO:0009507(chloroplast);GO:0016021(integral component of membrane)	NA	NA	NA		Pre-neck appendage protein [Actinidia chinensis var. chinensis]	mrna	2.98263	2.88533	3.35726	20.7056	21.0593	19.8717	0.149671	-2.74013	0	0	down	yes
TEA013402	TEA013402		TEA013402.1	GO:0003674(molecular_function);GO:0005737(cytoplasm);GO:0008150(biological_process);GO:0080008(Cul4-RING E3 ubiquitin ligase complex)	NA	NA	NA		WD40 repeat, conserved site protein [Actinidia chinensis var. chinensis]	mrna	363.716	368.509	361.238	117.154	121.394	121.157	3.03989	1.60402	0	0	up	yes
TEA002299	TEA002299		TEA002299.1	GO:0005739(mitochondrion);GO:0009507(chloroplast);GO:0009534(chloroplast thylakoid);GO:0009535(chloroplast thylakoid membrane);GO:0009579(thylakoid);GO:0009704(de-etiolation);GO:0016021(integral component of membrane);GO:0071277(cellular response to calcium ion);GO:0090333(regulation of stomatal closure)	NA	NA	NA		Calcium sensing receptor like [Actinidia chinensis var. chinensis]	mrna	12.1181	13.5318	13.2543	57.6648	58.8402	59.7336	0.220747	-2.17953	0	0	down	yes
TEA014287	TEA014287		TEA014287.1	NA	NA	NA	NA		hypothetical protein CK203_041340 [Vitis vinifera]	mrna	368.681	387.423	381.338	1058.03	1032.48	1065.13	0.360447	-1.47214	0	0	down	yes
TEA006376	TEA006376		TEA006376.1	GO:0003677(DNA binding);GO:0003700(DNA binding transcription factor activity);GO:0005634(nucleus);GO:0006351(transcription, DNA-templated);GO:0006355(regulation of transcription, DNA-templated);GO:0009741(response to brassinosteroid);GO:0009873(ethylene-activated signaling pathway);GO:0009910(negative regulation of flower development);GO:0045892(negative regulation of transcription, DNA-templated…	NA	NA	NA		RAV transcription factor [Camellia sinensis]	mrna	385.419	392.802	371.443	62.8198	62.6662	60.8064	6.17128	2.62557	0	0	up	yes
TEA029083	TEA029083		TEA029083.1	GO:0004375(glycine dehydrogenase (decarboxylating) activity);GO:0005739(mitochondrion);GO:0005829(cytosol);GO:0005960(glycine cleavage complex);GO:0016594(glycine binding);GO:0019464(glycine decarboxylation via glycine cleavage system)	00630(Glyoxylate and dicarboxylate metabolism);00260(Glycine, serine and threonine metabolism)	K00281	EC:1.4.4.2		Glycine dehydrogenaseA like [Actinidia chinensis var. chinensis]	mrna	56.9982	59.605	56.7118	192.383	195.034	191.063	0.299604	-1.73887	0	0	down	yes
TEA019752	TEA019752		TEA019752.1	GO:0004674(protein serine/threonine kinase activity);GO:0005886(plasma membrane)	NA	NA	NA		LRR receptor-like serine/threonine-protein kinase [Actinidia chinensis var. chinensis]	mrna	52.4567	52.8119	50.8745	12.9418	11.7212	11.612	4.30442	2.10582	0	0	up	yes
TEA017621	TEA017621		TEA017621.1	GO:0005215(transporter activity);GO:0005886(plasma membrane);GO:0006857(oligopeptide transport);GO:0015706(nitrate transport);GO:0016020(membrane);GO:0016021(integral component of membrane);GO:0055085(transmembrane transport);GO:0080054(low-affinity nitrate transmembrane transporter activity)	NA	NA	NA		Protein NRT1/ PTR FAMILY 1.2 like [Actinidia chinensis var. chinensis]	mrna	86.7909	88.6113	86.7319	24.9165	25.4488	25.4905	3.45569	1.78897	0	0	up	yes
TEA015838	TEA015838		TEA015838.1	NA	NA	NA	NA		Ycf23 family protein [Actinidia chinensis var. chinensis]	mrna	4.36003	5.41248	4.4844	33.6034	37.6327	37.6459	0.130939	-2.93303	0	0	down	yes
TEA026026	TEA026026		TEA026026.1	GO:0003677(DNA binding);GO:0003700(DNA binding transcription factor activity);GO:0005634(nucleus);GO:0006351(transcription, DNA-templated);GO:0006355(regulation of transcription, DNA-templated);GO:0009908(flower development);GO:0010073(meristem maintenance);GO:0010093(specification of floral organ identity);GO:0019953(sexual reproduction);GO:0030154(cell differentiation);GO:0048316(seed developme…	NA	NA	NA		Ethylene-responsive transcription factor RAP2-7 like [Actinidia chinensis var. chinensis]	mrna	69.4527	70.8252	73.2209	12.6963	13.0908	12.6394	5.55603	2.47405	0	0	up	yes
TEA010206	TEA010206		TEA010206.1	GO:0004497(monooxygenase activity)	NA	NA	NA		PREDICTED: cytochrome P450 CYP72A219 [Vitis vinifera]	mrna	3.86504	4.35749	3.32242	45.2219	46.5932	46.7344	0.0833272	-3.58507	0	0	down	yes
TEA019425	TEA019425		TEA019425.1	GO:0005515(protein binding)	NA	NA	NA		Rhodanese-like domain-containing protein [Actinidia chinensis var. chinensis]	mrna	171.343	169.056	171.157	18.3524	16.8811	18.3581	9.54546	3.25481	0	0	up	yes
TEA016041	TEA016041		TEA016041.1	GO:0004674(protein serine/threonine kinase activity);GO:0005524(ATP binding);GO:0005886(plasma membrane);GO:0006468(protein phosphorylation);GO:0007169(transmembrane receptor protein tyrosine kinase signaling pathway);GO:0009507(chloroplast);GO:0016021(integral component of membrane);GO:0016301(kinase activity)	NA	NA	NA		PREDICTED: probable LRR receptor-like serine/threonine-protein kinase At3g47570 [Vitis vinifera]	mrna	16.6132	17.1002	16.6952	2.65482	2.37102	2.23536	6.94217	2.79539	0	0	up	yes
TEA019367	TEA019367		TEA019367.1	GO:0005575(cellular_component)	NA	NA	NA		LOW QUALITY PROTEIN: 36.4 kDa proline-rich protein-like [Herrania umbratica]	mrna	1087.92	1015.45	1028.78	64.3937	68.6885	67.6463	15.6039	3.96384	0	0	up	yes
TEA017141	TEA017141		TEA017141.1	GO:0006754(ATP biosynthetic process);GO:0009507(chloroplast);GO:0009534(chloroplast thylakoid);GO:0009535(chloroplast thylakoid membrane);GO:0009544(chloroplast ATP synthase complex);GO:0009579(thylakoid);GO:0009772(photosynthetic electron transport in photosystem II);GO:0009941(chloroplast envelope);GO:0015986(ATP synthesis coupled proton transport);GO:0016020(membrane);GO:0030234(enzyme regulat…	00190(Oxidative phosphorylation);00195(Photosynthesis)	K02115	NA		ATP synthase gamma chain, chloroplastic [Vitis vinifera]	mrna	91.0582	86.1664	86.2345	221.632	219.383	230.512	0.392328	-1.34987	0	0	down	yes
TEA013276	TEA013276		TEA013276.1	GO:0005737(cytoplasm);GO:0030001(metal ion transport);GO:0046914(transition metal ion binding);GO:0046916(cellular transition metal ion homeostasis)	NA	NA	NA		Heavy metal-associated isoprenylated plant protein, partial [Actinidia chinensis var. chinensis]	mrna	12.5384	11.1712	10.5691	56.7709	56.605	59.5972	0.198174	-2.33516	0	0	down	yes
TEA014427	TEA014427		TEA014427.1	GO:0004849(uridine kinase activity);GO:0005829(cytosol);GO:0006206(pyrimidine nucleobase metabolic process);GO:0043097(pyrimidine nucleoside salvage)	00630(Glyoxylate and dicarboxylate metabolism);00561(Glycerolipid metabolism);00260(Glycine, serine and threonine metabolism)	K15918	EC:2.7.1.31		D-glycerate 3-kinase [Actinidia chinensis var. chinensis]	mrna	27.1105	26.5517	25.7899	77.4228	77.7356	76.3252	0.34323	-1.54275	0	0	down	yes
TEA034008	TEA034008		TEA034008.1	GO:0005515(protein binding);GO:0005737(cytoplasm);GO:0005829(cytosol);GO:0006559(L-phenylalanine catabolic process);GO:0006952(defense response);GO:0006979(response to oxidative stress);GO:0009611(response to wounding);GO:0009699(phenylpropanoid biosynthetic process);GO:0009800(cinnamic acid biosynthetic process);GO:0045548(phenylalanine ammonia-lyase activity);GO:0080167(response to karrikin)	00360(Phenylalanine metabolism);00940(Phenylpropanoid biosynthesis)	K10775	EC:4.3.1.24		RecName: Full=Phenylalanine ammonia-lyase	mrna	108.68	108.24	109.685	29.6968	28.9665	28.5611	3.74442	1.90474	0	0	up	yes
TEA002520	TEA002520		TEA002520.1	GO:0005576(extracellular region);GO:0005773(vacuole);GO:0005774(vacuolar membrane);GO:0005783(endoplasmic reticulum);GO:0005789(endoplasmic reticulum membrane);GO:0005794(Golgi apparatus);GO:0005886(plasma membrane);GO:0008150(biological_process);GO:0009535(chloroplast thylakoid membrane);GO:0016021(integral component of membrane)	04141(Protein processing in endoplasmic reticulum)	K13249	NA		hypothetical protein TanjilG_16405 [Lupinus angustifolius]	mrna	7.75027	9.62651	8.48363	165.068	164.514	160.397	0.0527785	-4.2439	0	0	down	yes
TEA018512	TEA018512		TEA018512.1	GO:0005249(voltage-gated potassium channel activity);GO:0005887(integral component of plasma membrane);GO:0042391(regulation of membrane potential)	NA	NA	NA		Potassium channel like [Actinidia chinensis var. chinensis]	mrna	56.1894	55.8516	56.7653	13.4343	14.1357	12.0628	4.25925	2.0906	0	0	up	yes
TEA025983	TEA025983		TEA025983.1	GO:0009813(flavonoid biosynthetic process);GO:0043231(intracellular membrane-bounded organelle);GO:0052696(flavonoid glucuronidation);GO:0080043(quercetin 3-O-glucosyltransferase activity);GO:0080044(quercetin 7-O-glucosyltransferase activity)	00906(Carotenoid biosynthesis)	K14595	EC:2.4.1.263		UDP-glycosyltransferase [Camellia sinensis]	mrna	142.058	135.326	134.721	33.5499	32.3318	33.1033	4.16331	2.05773	0	0	up	yes
TEA022317	TEA022317		TEA022317.1	GO:0004033(aldo-keto reductase (NADP) activity);GO:0005737(cytoplasm);GO:0008270(zinc ion binding);GO:0009507(chloroplast);GO:0009535(chloroplast thylakoid membrane);GO:0009941(chloroplast envelope);GO:0010287(plastoglobule);GO:0016491(oxidoreductase activity);GO:0055114(oxidation-reduction process)	00750(Vitamin B6 metabolism)	K05275	EC:1.1.1.65		Aldo/keto reductase, conserved site protein [Actinidia chinensis var. chinensis]	mrna	23.2395	22.3852	24.0314	89.7259	94.2345	96.052	0.248761	-2.00717	0	0	down	yes
TEA008963	TEA008963		TEA008963.1	GO:0009416(response to light stimulus);GO:0009535(chloroplast thylakoid membrane);GO:0009768(photosynthesis, light harvesting in photosystem I);GO:0009941(chloroplast envelope);GO:0010287(plastoglobule);GO:0016168(chlorophyll binding);GO:0031409(pigment binding)	00196(Photosynthesis - antenna proteins)	K08907	NA		PREDICTED: chlorophyll a-b binding protein 6A, chloroplastic [Nicotiana attenuata]	mrna	338.591	342.877	331.135	1003.81	951.158	892.327	0.355637	-1.49152	0	0	down	yes
TEA006053	TEA006053		TEA006053.1	GO:0003677(DNA binding);GO:0003700(DNA binding transcription factor activity);GO:0005515(protein binding);GO:0005634(nucleus);GO:0006351(transcription, DNA-templated);GO:0006355(regulation of transcription, DNA-templated);GO:0009733(response to auxin);GO:0009734(auxin-activated signaling pathway);GO:0009908(flower development)	04075(Plant hormone signal transduction)	K14486	NA		auxin response factor 6 [Camellia sinensis]	mrna	87.3538	88.0065	87.1445	38.3377	36.801	36.2673	2.35629	1.23652	0	0	up	yes
TEA025681	TEA025681		TEA025681.1	GO:0003674(molecular_function);GO:0005576(extracellular region);GO:0008150(biological_process)	NA	NA	NA		PREDICTED: pathogenesis-related protein PR-1 [Vitis vinifera]	mrna	5.31396	5.72579	5.57439	65.2185	69.8223	65.0776	0.0830216	-3.59037	0	0	down	yes
TEA010125	TEA010125		TEA010125.1	GO:0004674(protein serine/threonine kinase activity);GO:0005829(cytosol);GO:0006468(protein phosphorylation);GO:0035556(intracellular signal transduction)	NA	NA	NA		Serine/threonine-protein kinase [Actinidia chinensis var. chinensis]	mrna	20.0255	19.9713	17.879	74.6987	75.0058	76.1682	0.256232	-1.96448	0	0	down	yes
TEA016422	TEA016422		TEA016422.1	GO:0003674(molecular_function);GO:0005634(nucleus);GO:0006351(transcription, DNA-templated);GO:0006355(regulation of transcription, DNA-templated);GO:0048511(rhythmic process)	NA	NA	NA		PREDICTED: protein LNK1 [Vitis vinifera]	mrna	109.013	110.793	110.235	221.848	232.625	235.694	0.478203	-1.0643	0	0	down	yes
TEA033756	TEA033756		TEA033756.1	GO:0005506(iron ion binding);GO:0005515(protein binding);GO:0005634(nucleus);GO:0008270(zinc ion binding);GO:0009793(embryo development ending in seed dormancy);GO:0010106(cellular response to iron ion starvation);GO:0016021(integral component of membrane);GO:0016567(protein ubiquitination);GO:0016874(ligase activity);GO:0060586(multicellular organismal iron ion homeostasis);GO:0061630(ubiquitin …	NA	NA	NA		Zinc finger protein like [Actinidia chinensis var. chinensis]	mrna	16.6902	17.5187	16.9931	43.8546	44.4172	43.1755	0.389526	-1.36021	0	0	down	yes
TEA003312	TEA003312		TEA003312.1	GO:0004801(sedoheptulose-7-phosphate:D-glyceraldehyde-3-phosphate glyceronetransferase activity)	00030(Pentose phosphate pathway)	K00616	EC:2.2.1.2		Transaldolase [Actinidia chinensis var. chinensis]	mrna	386.759	408.695	392.86	99.9421	99.0673	97.4474	4.00839	2.00302	0	0	up	yes
TEA016805	TEA016805		TEA016805.1	GO:0005351(carbohydrate:proton symporter activity);GO:0005355(glucose transmembrane transporter activity);GO:0005887(integral component of plasma membrane);GO:0046323(glucose import)	NA	NA	NA		Hexose carrier protein [Actinidia chinensis var. chinensis]	mrna	21.3269	21.1034	21.6518	1.36541	1.49236	1.78159	13.8127	3.78792	0	0	up	yes
TEA033890	TEA033890		TEA033890.1	GO:0003677(DNA binding);GO:0003700(DNA binding transcription factor activity);GO:0005515(protein binding);GO:0005634(nucleus);GO:0006351(transcription, DNA-templated);GO:0007275(multicellular organism development);GO:0009651(response to salt stress);GO:0009737(response to abscisic acid);GO:0010089(xylem development);GO:0010150(leaf senescence);GO:0016032(viral process);GO:0045892(negative regulat…	NA	NA	NA		NAC protein 4 [Actinidia chinensis]	mrna	44.4656	42.3008	39.3634	10.4439	11.1234	10.555	3.92654	1.97326	0	0	up	yes
TEA023668	TEA023668		TEA023668.1	GO:0009507(chloroplast);GO:0009523(photosystem II);GO:0009533(chloroplast stromal thylakoid);GO:0009535(chloroplast thylakoid membrane);GO:0010205(photoinhibition);GO:0015979(photosynthesis);GO:0016021(integral component of membrane);GO:0030095(chloroplast photosystem II);GO:0030145(manganese ion binding);GO:0045454(cell redox homeostasis)	00195(Photosynthesis)	K02723	NA		PREDICTED: photosystem II core complex proteins psbY, chloroplastic [Vitis vinifera]	mrna	324.037	329.443	304.514	804.756	767.153	744.148	0.413632	-1.27358	0	0	down	yes
TEA010578	TEA010578		TEA010578.1	GO:0003677(DNA binding);GO:0009295(nucleoid);GO:0009507(chloroplast);GO:0009508(plastid chromosome);GO:0009534(chloroplast thylakoid);GO:0009535(chloroplast thylakoid membrane);GO:0009579(thylakoid);GO:0009737(response to abscisic acid);GO:0009773(photosynthetic electron transport in photosystem I);GO:0009941(chloroplast envelope);GO:0016021(integral component of membrane);GO:0030093(chloroplast …	00562(Inositol phosphate metabolism);04070(Phosphatidylinositol signaling system)	K01092	EC:3.1.3.25		protein CURVATURE THYLAKOID 1B, chloroplastic-like [Durio zibethinus]	mrna	103.161	90.7783	104.356	560.423	555.575	564.437	0.177511	-2.49402	0	0	down	yes
TEA012427	TEA012427		TEA012427.1	GO:0003723(RNA binding);GO:0003729(mRNA binding);GO:0005739(mitochondrion);GO:0005840(ribosome);GO:0009507(chloroplast);GO:0009570(chloroplast stroma);GO:0009579(thylakoid);GO:0009735(response to cytokinin);GO:0016020(membrane)	03010(Ribosome)	K02945	NA		Ribosomal protein [Trema orientale]	mrna	33.8422	33.5344	32.5858	109.065	102.866	104.324	0.316082	-1.66163	0	0	down	yes
TEA030244	TEA030244		TEA030244.1	GO:0006457(protein folding);GO:0009507(chloroplast)	00240(Pyrimidine metabolism);00250(Alanine, aspartate and glutamate metabolism)	K01956	EC:6.3.5.5		Chaperone protein dnaJ 11 like [Actinidia chinensis var. chinensis]	mrna	318.911	315.832	338.201	50.7168	50.2415	46.3336	6.60555	2.72368	0	0	up	yes
TEA018619	TEA018619		TEA018619.1	GO:0005515(protein binding);GO:0005634(nucleus);GO:0006511(ubiquitin-dependent protein catabolic process);GO:0009723(response to ethylene);GO:0009873(ethylene-activated signaling pathway);GO:0010105(negative regulation of ethylene-activated signaling pathway);GO:0016567(protein ubiquitination);GO:0019005(SCF ubiquitin ligase complex)	04016(MAPK signaling pathway - plant);04075(Plant hormone signal transduction)	K14515	NA		EIN3-binding F box protein 1 [Theobroma cacao]	mrna	24.1146	23.1866	24.1676	67.1254	68.4233	64.3755	0.35748	-1.48407	0	0	down	yes
TEA024958	TEA024958		TEA024958.1	GO:0005886(plasma membrane);GO:0016021(integral component of membrane);GO:0042626(ATPase activity, coupled to transmembrane movement of substances)	NA	NA	NA		ABC transporter G family member protein [Actinidia chinensis var. chinensis]	mrna	66.4457	68.2713	70.0723	155.588	166.579	152.753	0.431208	-1.21354	0	0	down	yes
TEA026555	TEA026555		TEA026555.1	GO:0005215(transporter activity);GO:0005886(plasma membrane);GO:0006857(oligopeptide transport);GO:0009611(response to wounding);GO:0009737(response to abscisic acid);GO:0009751(response to salicylic acid);GO:0009753(response to jasmonic acid);GO:0015333(peptide:proton symporter activity);GO:0016020(membrane);GO:0016021(integral component of membrane);GO:0022857(transmembrane transporter activity…	NA	NA	NA		Protein NRT1/ PTR FAMILY 5.2 like [Actinidia chinensis var. chinensis]	mrna	55.4585	52.3942	55.2038	15.1024	14.8805	14.9303	3.63049	1.86016	0	0	up	yes
TEA024584	TEA024584		TEA024584.1	GO:0003333(amino acid transmembrane transport);GO:0005886(plasma membrane);GO:0015171(amino acid transmembrane transporter activity)	NA	NA	NA		lysine histidine transporter 1 [Camellia sinensis]	mrna	392.833	395.252	401.928	28.4594	28.4354	27.4477	14.1093	3.81857	0	0	up	yes
TEA029752	TEA029752		TEA029752.1	GO:0000079(regulation of cyclin-dependent protein serine/threonine kinase activity);GO:0004693(cyclin-dependent protein serine/threonine kinase activity);GO:0005515(protein binding);GO:0005634(nucleus);GO:0007049(cell cycle);GO:0019901(protein kinase binding);GO:0051301(cell division);GO:0051726(regulation of cell cycle)	00480(Glutathione metabolism)	K01255	EC:3.4.11.1		cyclin-U1-1 [Ziziphus jujuba]	mrna	9.34435	10.0358	9.06786	65.8408	65.8173	62.4685	0.146544	-2.7706	0	0	down	yes
TEA030653	TEA030653		TEA030653.1	GO:0005634(nucleus);GO:0005773(vacuole);GO:0006950(response to stress);GO:0016787(hydrolase activity)	NA	NA	NA		universal stress protein A-like protein [Quercus suber]	mrna	325.813	329.505	322.783	52.0768	50.3865	48.6528	6.47251	2.69433	0	0	up	yes
TEA023186	TEA023186		TEA023186.1	GO:0005960(glycine cleavage complex)	00630(Glyoxylate and dicarboxylate metabolism);00260(Glycine, serine and threonine metabolism);00670(One carbon pool by folate)	K00605	EC:2.1.2.10		PREDICTED: aminomethyltransferase, mitochondrial [Nelumbo nucifera]	mrna	100.074	97.4737	98.2901	300.071	297.807	308.029	0.326565	-1.61456	0	0	down	yes
TEA000446	TEA000446		TEA000446.1	GO:0005516(calmodulin binding);GO:0009507(chloroplast);GO:0009522(photosystem I);GO:0009534(chloroplast thylakoid);GO:0009535(chloroplast thylakoid membrane);GO:0009543(chloroplast thylakoid lumen);GO:0009579(thylakoid);GO:0009773(photosynthetic electron transport in photosystem I);GO:0015979(photosynthesis);GO:0030093(chloroplast photosystem I)	00195(Photosynthesis)	K02701	NA		photosystem I reaction center subunit N (chloroplast) [Camellia sinensis]	mrna	309.39	283.521	289.107	757.075	745.678	752.607	0.391076	-1.35448	0	0	down	yes
TEA027676	TEA027676		TEA027676.1	GO:0005634(nucleus);GO:0005737(cytoplasm);GO:0005739(mitochondrion);GO:0016787(hydrolase activity);GO:0016818(hydrolase activity, acting on acid anhydrides, in phosphorus-containing anhydrides);GO:0046872(metal ion binding)	NA	NA	NA		PREDICTED: nudix hydrolase 18, mitochondrial-like [Juglans regia]	mrna	192.185	183.629	196.914	39.4239	43.9132	41.993	4.56976	2.19212	0	0	up	yes
TEA009398	TEA009398		TEA009398.1	GO:0004028(3-chloroallyl aldehyde dehydrogenase activity);GO:0004029(aldehyde dehydrogenase (NAD) activity)	00010(Glycolysis / Gluconeogenesis);00053(Ascorbate and aldarate metabolism);00620(Pyruvate metabolism);00071(Fatty acid degradation);00561(Glycerolipid metabolism);00280(Valine, leucine and isoleucine degradation);00310(Lysine degradation);00330(Arginine and proline metabolism);00340(Histidine metabolism);00380(Tryptophan metabolism);00410(beta-Alanine metabolism);00903(Limonene and pinene degra…	K00128	EC:1.2.1.3		Aldehyde dehydrogenase family 3 member like [Actinidia chinensis var. chinensis]	mrna	44.2452	42.532	40.2602	2.84204	3.06774	2.98638	14.28	3.83593	0	0	up	yes
TEA009011	TEA009011		TEA009011.1	GO:0009852(auxin catabolic process);GO:0051213(dioxygenase activity)	00904(Diterpenoid biosynthesis)	K04124	EC:1.14.11.15		2-oxoglutarate-dependent dioxygenase [Actinidia chinensis var. chinensis]	mrna	36.7923	37.2346	37.3194	3.35273	3.06391	2.76026	12.1333	3.6009	0	0	up	yes
TEA031434	TEA031434		TEA031434.1	GO:0005515(protein binding);GO:0005886(plasma membrane);GO:0009496(plastoquinol--plastocyanin reductase activity);GO:0009507(chloroplast);GO:0009512(cytochrome b6f complex);GO:0009534(chloroplast thylakoid);GO:0009535(chloroplast thylakoid membrane);GO:0009579(thylakoid);GO:0009767(photosynthetic electron transport chain);GO:0009941(chloroplast envelope);GO:0010196(nonphotochemical quenching);GO:…	00195(Photosynthesis)	K02636	EC:1.10.9.1		Cytochrome b6-f complex iron-sulfur subunit 1 like [Actinidia chinensis var. chinensis]	mrna	135.966	135.502	127.776	508.289	486.34	467.5	0.273056	-1.87273	0	0	down	yes
TEA023884	TEA023884		TEA023884.1	GO:0005783(endoplasmic reticulum)	03060(Protein export);04141(Protein processing in endoplasmic reticulum)	K09490	NA		luminal-binding protein 5 [Cucurbita moschata]	mrna	63.4207	64.5432	65.7139	11.7706	11.6079	12.1748	5.44754	2.4456	0	0	up	yes
TEA019911	TEA019911		TEA019911.1	GO:0003993(acid phosphatase activity);GO:0005615(extracellular space);GO:0030145(manganese ion binding);GO:0046872(metal ion binding)	00130(Ubiquinone and other terpenoid-quinone biosynthesis)	K03809	EC:1.6.5.2		Purple acid phosphatase [Actinidia chinensis var. chinensis]	mrna	134.871	133.312	131.933	15.5609	15.6132	17.0346	8.29966	3.05305	0	0	up	yes
TEA019348	TEA019348		TEA019348.1	GO:0009507(chloroplast);GO:0009517(PSII associated light-harvesting complex II);GO:0009523(photosystem II);GO:0009534(chloroplast thylakoid);GO:0009535(chloroplast thylakoid membrane);GO:0009579(thylakoid);GO:0010027(thylakoid membrane organization);GO:0010196(nonphotochemical quenching);GO:0015979(photosynthesis);GO:0016020(membrane);GO:0016021(integral component of membrane);GO:0016168(chloroph…	00195(Photosynthesis)	K03542	NA		PREDICTED: photosystem II 22 kDa protein, chloroplastic [Vitis vinifera]	mrna	15.2845	15.4479	13.5713	94.9726	91.5959	100.206	0.15449	-2.69442	0	0	down	yes
TEA031065	TEA031065		TEA031065.1	GO:0005737(cytoplasm);GO:0005829(cytosol);GO:0009793(embryo development ending in seed dormancy);GO:0010090(trichome morphogenesis);GO:0010143(cutin biosynthetic process);GO:0016740(transferase activity);GO:0016747(transferase activity, transferring acyl groups other than amino-acyl groups);GO:0051179(localization);GO:0090626(plant epidermis morphogenesis)	NA	NA	NA		BAHD acyltransferase [Actinidia chinensis var. chinensis]	mrna	37.5439	39.0522	38.7497	106.142	105.964	100.393	0.369107	-1.43789	0	0	down	yes
TEA013240	TEA013240		TEA013240.1	GO:0000325(plant-type vacuole);GO:0004540(ribonuclease activity);GO:0004568(chitinase activity);GO:0005576(extracellular region);GO:0008061(chitin binding);GO:0009615(response to virus);GO:0009627(systemic acquired resistance);GO:0009651(response to salt stress);GO:0009723(response to ethylene);GO:0009817(defense response to fungus, incompatible interaction);GO:0031640(killing of cells of other o…	00520(Amino sugar and nucleotide sugar metabolism);04016(MAPK signaling pathway - plant)	K20547	EC:3.2.1.14		wound-induced protein WIN1-like [Quercus suber]	mrna	317.582	298.568	314.092	2.99973	2.37406	3.26024	107.741	6.75143	0	0	up	yes
TEA027113	TEA027113		TEA027113.1	GO:0000932(P-body);GO:0003676(nucleic acid binding);GO:0003723(RNA binding);GO:0003729(mRNA binding);GO:0004518(nuclease activity);GO:0005635(nuclear envelope);GO:0005737(cytoplasm);GO:0005783(endoplasmic reticulum);GO:0005829(cytosol);GO:0006397(mRNA processing);GO:0006402(mRNA catabolic process);GO:0009306(protein secretion);GO:0009506(plasmodesma);GO:0009651(response to salt stress);GO:0009686…	NA	NA	NA		Ribonuclease [Actinidia chinensis var. chinensis]	mrna	85.9589	87.368	85.1217	40.2963	40.1395	39.886	2.14798	1.10298	0	0	up	yes
TEA000535	TEA000535		TEA000535.1	GO:0009416(response to light stimulus);GO:0009535(chloroplast thylakoid membrane);GO:0009768(photosynthesis, light harvesting in photosystem I);GO:0009941(chloroplast envelope);GO:0010287(plastoglobule);GO:0016168(chlorophyll binding);GO:0031409(pigment binding)	00196(Photosynthesis - antenna proteins)	K08909	NA		chlorophyll a-b binding protein 8, chloroplastic [Quercus suber]	mrna	302.913	280.166	291.338	1106.06	1101.26	1061.11	0.267534	-1.9022	0	0	down	yes
TEA028537	TEA028537		TEA028537.1	GO:0003849(3-deoxy-7-phosphoheptulonate synthase activity);GO:0009073(aromatic amino acid family biosynthetic process);GO:0009423(chorismate biosynthetic process);GO:0009507(chloroplast);GO:0009536(plastid);GO:0016020(membrane)	00400(Phenylalanine, tyrosine and tryptophan biosynthesis)	K01626	EC:2.5.1.54		Phospho-2-dehydro-3-deoxyheptonate aldolase [Actinidia chinensis var. chinensis]	mrna	154.51	158.353	160.902	57.5316	53.3858	52.7865	2.89404	1.53308	0	0	up	yes
TEA012724	TEA012724		TEA012724.1	GO:0004674(protein serine/threonine kinase activity);GO:0005634(nucleus);GO:0005737(cytoplasm);GO:0005886(plasma membrane);GO:0035556(intracellular signal transduction)	NA	NA	NA		Phototropin-1 like [Actinidia chinensis var. chinensis]	mrna	25.6542	26.1145	26.3663	90.2236	87.0323	89.2568	0.293176	-1.77016	0	0	down	yes
TEA030791	TEA030791		TEA030791.1	GO:0005634(nucleus);GO:0005794(Golgi apparatus);GO:0005986(sucrose biosynthetic process);GO:0016157(sucrose synthase activity);GO:0016757(transferase activity, transferring glycosyl groups);GO:0046524(sucrose-phosphate synthase activity)	00500(Starch and sucrose metabolism)	K00696	EC:2.4.1.14		Sucrose-phosphate synthase [Actinidia chinensis var. chinensis]	mrna	6.53533	6.79174	6.52695	59.9563	59.1241	57.838	0.112221	-3.15558	0	0	down	yes
TEA018839	TEA018839		TEA018839.1	GO:0004372(glycine hydroxymethyltransferase activity);GO:0005515(protein binding);GO:0005634(nucleus);GO:0005739(mitochondrion);GO:0005759(mitochondrial matrix);GO:0005829(cytosol);GO:0005886(plasma membrane);GO:0006544(glycine metabolic process);GO:0006563(L-serine metabolic process);GO:0007623(circadian rhythm);GO:0008266(poly(U) RNA binding);GO:0009409(response to cold);GO:0009416(response to …	00630(Glyoxylate and dicarboxylate metabolism);00260(Glycine, serine and threonine metabolism);00460(Cyanoamino acid metabolism);00670(One carbon pool by folate)	K00600	EC:2.1.2.1		Serine hydroxymethyltransferase [Actinidia chinensis var. chinensis]	mrna	137.79	123.818	132.348	470.123	475.641	485.745	0.275204	-1.86143	0	0	down	yes
TEA019192	TEA019192		TEA019192.1	GO:0000156(phosphorelay response regulator activity);GO:0000160(phosphorelay signal transduction system);GO:0005515(protein binding);GO:0005634(nucleus);GO:0005737(cytoplasm);GO:0006351(transcription, DNA-templated);GO:0006355(regulation of transcription, DNA-templated);GO:0009735(response to cytokinin);GO:0009736(cytokinin-activated signaling pathway)	04075(Plant hormone signal transduction)	K14492	NA		Two-component response regulator like [Actinidia chinensis var. chinensis]	mrna	91.1637	95.2573	96.2425	12.1649	12.1025	12.5869	7.66977	2.93918	0	0	up	yes
TEA002069	TEA002069		TEA002069.1	GO:0005524(ATP binding);GO:0005978(glycogen biosynthetic process);GO:0008878(glucose-1-phosphate adenylyltransferase activity);GO:0009507(chloroplast);GO:0009570(chloroplast stroma);GO:0009941(chloroplast envelope);GO:0019252(starch biosynthetic process)	00500(Starch and sucrose metabolism);00520(Amino sugar and nucleotide sugar metabolism)	K00975	EC:2.7.7.27		glucose-1-phosphate adenylyltransferase large subunit 3, chloroplastic/amyloplastic-like [Dorcoceras hygrometricum]	mrna	23.977	24.8874	24.9603	93.7682	96.5974	99.9874	0.254258	-1.97563	0	0	down	yes
TEA031295	TEA031295		TEA031295.1	GO:0003755(peptidyl-prolyl cis-trans isomerase activity);GO:0005528(FK506 binding);GO:0005789(endoplasmic reticulum membrane);GO:0061077(chaperone-mediated protein folding)	NA	NA	NA		PREDICTED: 70 kDa peptidyl-prolyl isomerase-like [Daucus carota subsp. sativus]	mrna	30.5707	33.9075	34.0972	259.92	263.766	274.056	0.123568	-3.01662	0	0	down	yes
TEA012735	TEA012735		TEA012735.1	GO:0005634(nucleus);GO:0005829(cytosol);GO:0008171(O-methyltransferase activity);GO:0009805(coumarin biosynthetic process);GO:0009809(lignin biosynthetic process);GO:0032259(methylation);GO:0042409(caffeoyl-CoA O-methyltransferase activity);GO:0046686(response to cadmium ion);GO:0046872(metal ion binding)	00360(Phenylalanine metabolism);00940(Phenylpropanoid biosynthesis);00945(Stilbenoid, diarylheptanoid and gingerol biosynthesis);00941(Flavonoid biosynthesis)	K00588	EC:2.1.1.104		caffeoyl-CoA-O-methyltransferase [Camellia sinensis]	mrna	369.395	353.292	347.184	84.2422	82.6992	78.4161	4.36045	2.12448	0	0	up	yes
TEA021632	TEA021632		TEA021632.1	GO:0005783(endoplasmic reticulum)	03060(Protein export);04141(Protein processing in endoplasmic reticulum)	K09490	NA		luminal-binding protein 5 [Cucurbita moschata]	mrna	123.243	129.416	124.623	36.7883	36.9966	37.1251	3.4017	1.76626	0	0	up	yes
TEA017457	TEA017457		TEA017457.1	GO:0004190(aspartic-type endopeptidase activity);GO:0006508(proteolysis);GO:0030163(protein catabolic process)	NA	NA	NA		Aspartyl protease [Actinidia chinensis var. chinensis]	mrna	60.0085	61.7718	62.5346	254.451	260.001	241.683	0.24376	-2.03647	0	0	down	yes
TEA014254	TEA014254		TEA014254.1	GO:0005515(protein binding)	NA	NA	NA		thaumatin-like protein [Prunus persica]	mrna	268.109	260.986	267.138	21.8635	20.1068	23.292	12.2005	3.60887	0	0	up	yes
TEA029414	TEA029414		TEA029414.1	GO:0005524(ATP binding);GO:0009507(chloroplast);GO:0009570(chloroplast stroma);GO:0009941(chloroplast envelope);GO:0016887(ATPase activity);GO:0019538(protein metabolic process);GO:0034214(protein hexamerization);GO:0042803(protein homodimerization activity)	NA	NA	NA		Chaperone protein like [Actinidia chinensis var. chinensis]	mrna	79.7725	82.0035	79.5573	8.16945	8.66518	9.14623	9.28889	3.21551	0	0	up	yes
TEA009528	TEA009528		TEA009528.1	GO:0005576(extracellular region);GO:0016042(lipid catabolic process);GO:0016788(hydrolase activity, acting on ester bonds);GO:0052689(carboxylic ester hydrolase activity)	NA	NA	NA		GDSL esterase/lipase [Actinidia chinensis var. chinensis]	mrna	26.6318	28.1721	28.1693	123.497	117.097	110.814	0.236117	-2.08242	0	0	down	yes
TEA018906	TEA018906		TEA018906.1	GO:0009813(flavonoid biosynthetic process);GO:0043231(intracellular membrane-bounded organelle);GO:0052696(flavonoid glucuronidation);GO:0080043(quercetin 3-O-glucosyltransferase activity);GO:0080044(quercetin 7-O-glucosyltransferase activity)	NA	NA	NA		UDP-glycosyltransferase 73D1 [Cinnamomum micranthum f. kanehirae]	mrna	27.7834	26.0136	25.0775	1.38405	1.10738	1.08918	22.0282	4.46128	0	0	up	yes
TEA008830	TEA008830		TEA008830.1	GO:0005737(cytoplasm);GO:0010283(pinoresinol reductase activity);GO:0055114(oxidation-reduction process)	00195(Photosynthesis)	K03541	NA		Pinoresinol-lariciresinol reductase [Actinidia chinensis var. chinensis]	mrna	212.731	206.921	204.187	644.698	656.142	666.693	0.317066	-1.65714	0	0	down	yes
TEA020398	TEA020398		TEA020398.1	GO:0002239(response to oomycetes);GO:0005618(cell wall);GO:0006952(defense response);GO:0007165(signal transduction);GO:0050832(defense response to fungus)	04626(Plant-pathogen interaction)	K13466	NA		PREDICTED: probable LRR receptor-like serine/threonine-protein kinase At4g36180 [Theobroma cacao]	mrna	29.8009	30.7552	32.2686	1.757	1.78877	1.46762	18.5153	4.21065	0	0	up	yes
TEA002832	TEA002832		TEA002832.1	NA	NA	NA	NA		uncharacterized protein LOC107428362 [Ziziphus jujuba]	mrna	7.48491	6.20602	5.97635	132.218	133.084	137.951	0.0487715	-4.35782	0	0	down	yes
TEA029388	TEA029388		TEA029388.1	GO:0003993(acid phosphatase activity);GO:0005615(extracellular space);GO:0030145(manganese ion binding);GO:0046872(metal ion binding)	00130(Ubiquinone and other terpenoid-quinone biosynthesis)	K03809	EC:1.6.5.2		Purple acid phosphatase [Actinidia chinensis var. chinensis]	mrna	54.6951	52.5815	51.5278	13.8018	13.4973	12.6127	3.97888	1.99236	0	0	up	yes
TEA000833	TEA000833		TEA000833.1	GO:0003677(DNA binding);GO:0003700(DNA binding transcription factor activity);GO:0005515(protein binding);GO:0005634(nucleus);GO:0006351(transcription, DNA-templated);GO:0009269(response to desiccation);GO:0009611(response to wounding);GO:0009737(response to abscisic acid);GO:0009738(abscisic acid-activated signaling pathway);GO:0009753(response to jasmonic acid);GO:0009867(jasmonic acid mediated…	04016(MAPK signaling pathway - plant);04075(Plant hormone signal transduction)	K13422	NA		MYC2 trancriptor [Camellia sinensis]	mrna	46.8158	48.3197	44.0833	7.12291	7.13523	7.1546	6.50168	2.70081	0	0	up	yes
TEA031045	TEA031045		TEA031045.1	GO:0051213(dioxygenase activity)	NA	NA	NA		2-oxoglutarate-Fe(II) type oxidoreductase [Actinidia chinensis var. chinensis]	mrna	191.768	184.247	185.56	52.4225	54.7246	57.6821	3.40701	1.76851	0	0	up	yes
TEA026133	TEA026133		TEA026133.1	GO:0006633(fatty acid biosynthetic process);GO:0009507(chloroplast);GO:0016020(membrane);GO:0045300(acyl-[acyl-carrier-protein] desaturase activity);GO:0046872(metal ion binding);GO:0055114(oxidation-reduction process);GO:0102786(stearoyl-[acp] desaturase activity)	00061(Fatty acid biosynthesis);01040(Biosynthesis of unsaturated fatty acids)	K03921	EC:1.14.19.2;EC:1.14.19.11		Fatty acid desaturase, type [Parasponia andersonii]	mrna	164.576	171.868	174.529	1.56957	1.32039	0.913678	134.338	7.06972	0	0	up	yes
TEA014723	TEA014723		TEA014723.1	GO:0007275(multicellular organism development);GO:0009687(abscisic acid metabolic process);GO:0010268(brassinosteroid homeostasis);GO:0010295((+)-abscisic acid 8'-hydroxylase activity);GO:0016125(sterol metabolic process);GO:0016132(brassinosteroid biosynthetic process)	00906(Carotenoid biosynthesis)	K09843	EC:1.14.13.93		abscisic acid 8'-hydroxylase 1 [Camellia sinensis]	mrna	17.1659	15.0838	15.8393	0.486559	0.531079	0.535796	30.9566	4.95218	0	0	up	yes
TEA030594	TEA030594		TEA030594.1	GO:0005794(Golgi apparatus);GO:0005829(cytosol);GO:0009832(plant-type cell wall biogenesis);GO:0033356(UDP-L-arabinose metabolic process);GO:0052691(UDP-arabinopyranose mutase activity)	00520(Amino sugar and nucleotide sugar metabolism)	K13379	EC:2.4.1.-;EC:5.4.99.30		Alpha-1,4-glucan-protein synthase [UDP-forming] like [Actinidia chinensis var. chinensis]	mrna	159.608	160.599	163.426	21.291	18.1416	19.1484	8.25579	3.04541	0	0	up	yes
TEA011223	TEA011223		TEA011223.1	GO:0005384(manganese ion transmembrane transporter activity);GO:0005737(cytoplasm);GO:0005773(vacuole);GO:0005774(vacuolar membrane);GO:0005794(Golgi apparatus);GO:0006828(manganese ion transport);GO:0006875(cellular metal ion homeostasis);GO:0009506(plasmodesma);GO:0009617(response to bacterium);GO:0010043(response to zinc ion);GO:0015103(inorganic anion transmembrane transporter activity);GO:00…	NA	NA	NA		FRIGIDA-like protein 3 [Prunus yedoensis var. nudiflora]	mrna	14.566	14.007	15.3679	44.1774	44.7451	45.5395	0.326791	-1.61356	0	0	down	yes
TEA006786	TEA006786		TEA006786.1	GO:0003825(alpha,alpha-trehalose-phosphate synthase (UDP-forming) activity);GO:0004805(trehalose-phosphatase activity);GO:0005634(nucleus);GO:0005739(mitochondrion);GO:0005829(cytosol);GO:0005992(trehalose biosynthetic process);GO:0016757(transferase activity, transferring glycosyl groups);GO:0016791(phosphatase activity);GO:0070413(trehalose metabolism in response to stress)	00500(Starch and sucrose metabolism)	K16055	EC:2.4.1.15;EC:3.1.3.12		trehalose-6-phosphate synthase [Camellia sinensis]	mrna	53.7953	59.0273	60.1764	12.0865	12.6875	11.8345	4.72566	2.24052	0	0	up	yes
TEA002144	TEA002144		TEA002144.1	GO:0004674(protein serine/threonine kinase activity);GO:0005829(cytosol);GO:0006355(regulation of transcription, DNA-templated);GO:0006468(protein phosphorylation);GO:0035556(intracellular signal transduction)	NA	NA	NA		Transcription factor LHW like [Actinidia chinensis var. chinensis]	mrna	75.5623	78.4762	78.3002	22.4533	21.5066	22.3827	3.5021	1.80822	0	0	up	yes
TEA033550	TEA033550		TEA033550.1	GO:0005886(plasma membrane);GO:0006952(defense response);GO:0007165(signal transduction);GO:0016301(kinase activity)	NA	NA	NA		LRR receptor-like serine/threonine-protein kinase [Actinidia chinensis var. chinensis]	mrna	45.2565	45.8603	43.8166	3.6901	3.14213	3.25597	13.3754	3.74151	0	0	up	yes
TEA008939	TEA008939		TEA008939.1	GO:0003993(acid phosphatase activity);GO:0004722(protein serine/threonine phosphatase activity);GO:0005576(extracellular region);GO:0046872(metal ion binding)	NA	NA	NA		purple acid phosphatase 1 [Camellia oleifera]	mrna	214.181	204.633	204.208	47.4084	45.6974	48.7642	4.3915	2.13471	0	0	up	yes
TEA022690	TEA022690		TEA022690.1	GO:0008728(GTP diphosphokinase activity);GO:0008893(guanosine-3',5'-bis(diphosphate) 3'-diphosphatase activity);GO:0009507(chloroplast);GO:0015969(guanosine tetraphosphate metabolic process);GO:0042594(response to starvation)	NA	NA	NA		probable GTP diphosphokinase RSH2, chloroplastic [Ziziphus jujuba]	mrna	187.829	190.383	188.352	63.2498	62.6768	62.1022	3.01318	1.59129	0	0	up	yes
TEA009190	TEA009190		TEA009190.1	GO:0000256(allantoin catabolic process);GO:0004848(ureidoglycolate hydrolase activity);GO:0005739(mitochondrion);GO:0005783(endoplasmic reticulum);GO:0006145(purine nucleobase catabolic process);GO:0006508(proteolysis);GO:0008237(metallopeptidase activity);GO:0010136(ureide catabolic process);GO:0046872(metal ion binding);GO:0047652(allantoate deiminase activity)	00230(Purine metabolism)	K18151	EC:3.5.1.116		Ureidoglycolate hydrolase [Actinidia chinensis var. chinensis]	mrna	33.0015	32.3447	32.0202	111.808	105.425	103.206	0.303853	-1.71856	0	0	down	yes
TEA023681	TEA023681		TEA023681.1	GO:0005515(protein binding);GO:0009507(chloroplast);GO:0009534(chloroplast thylakoid);GO:0009535(chloroplast thylakoid membrane);GO:0009538(photosystem I reaction center);GO:0009579(thylakoid);GO:0009941(chloroplast envelope);GO:0010287(plastoglobule);GO:0015979(photosynthesis);GO:0016020(membrane);GO:0016021(integral component of membrane);GO:0019684(photosynthesis, light reaction);GO:0031969(ch…	00195(Photosynthesis)	K02699	NA		photosystem I reaction center subunit XI, chloroplastic [Carica papaya]	mrna	240.854	236.445	228.989	621.424	613.133	578.296	0.389601	-1.35993	0	0	down	yes
TEA029677	TEA029677		TEA029677.1	GO:0005634(nucleus);GO:0005737(cytoplasm);GO:0005829(cytosol);GO:0005983(starch catabolic process);GO:0005986(sucrose biosynthetic process);GO:0006000(fructose metabolic process);GO:0006002(fructose 6-phosphate metabolic process);GO:0006094(gluconeogenesis);GO:0009737(response to abscisic acid);GO:0009750(response to fructose);GO:0015979(photosynthesis);GO:0016311(dephosphorylation);GO:0030388(fr…	00010(Glycolysis / Gluconeogenesis);00030(Pentose phosphate pathway);00051(Fructose and mannose metabolism);00710(Carbon fixation in photosynthetic organisms)	K03841	EC:3.1.3.11		fructose-1,6-bisphosphatase [Camellia sinensis]	mrna	33.0426	35.5623	32.3453	225.53	233.227	229.948	0.14658	-2.77024	0	0	down	yes
TEA029320	TEA029320		TEA029320.1	GO:0000166(nucleotide binding);GO:0001666(response to hypoxia);GO:0004022(alcohol dehydrogenase (NAD) activity);GO:0005737(cytoplasm);GO:0005794(Golgi apparatus);GO:0005829(cytosol);GO:0005886(plasma membrane);GO:0006970(response to osmotic stress);GO:0008270(zinc ion binding);GO:0009409(response to cold);GO:0009413(response to flooding);GO:0009414(response to water deprivation);GO:0009651(respon…	00010(Glycolysis / Gluconeogenesis);00071(Fatty acid degradation);00592(alpha-Linolenic acid metabolism);00350(Tyrosine metabolism)	K18857	EC:1.1.1.1		ADH2 [Actinidia deliciosa]	mrna	282.416	276.772	281.424	18.014	18.3596	16.8709	15.7878	3.98074	0	0	up	yes
TEA005320	TEA005320		TEA005320.1	GO:0003746(translation elongation factor activity);GO:0003924(GTPase activity);GO:0005622(intracellular);GO:0032790(ribosome disassembly)	NA	NA	NA		Elongation factor G-1 like [Actinidia chinensis var. chinensis]	mrna	49.4046	50.3335	52.2629	147.285	149.459	146.416	0.342993	-1.54375	0	0	down	yes
TEA028789	TEA028789		TEA028789.1	GO:0005515(protein binding);GO:0005634(nucleus);GO:0006511(ubiquitin-dependent protein catabolic process);GO:0009723(response to ethylene);GO:0009873(ethylene-activated signaling pathway);GO:0010105(negative regulation of ethylene-activated signaling pathway);GO:0016567(protein ubiquitination);GO:0019005(SCF ubiquitin ligase complex)	04016(MAPK signaling pathway - plant);04075(Plant hormone signal transduction)	K14515	NA		EIN3-binding F-box protein [Actinidia chinensis var. chinensis]	mrna	254.685	257.762	251.601	32.2708	31.1467	32.323	7.98041	2.99646	0	0	up	yes
TEA002824	TEA002824		TEA002824.1	GO:0000155(phosphorelay sensor kinase activity);GO:0004673(protein histidine kinase activity);GO:0004674(protein serine/threonine kinase activity);GO:0005515(protein binding);GO:0005524(ATP binding);GO:0005783(endoplasmic reticulum);GO:0005789(endoplasmic reticulum membrane);GO:0009873(ethylene-activated signaling pathway);GO:0010105(negative regulation of ethylene-activated signaling pathway);GO…	04016(MAPK signaling pathway - plant);04075(Plant hormone signal transduction)	K14509	EC:2.7.13.-		Ethylene receptor like [Actinidia chinensis var. chinensis]	mrna	56.2311	59.2427	58.9957	3.23153	3.29875	3.1494	18.0243	4.17187	0	0	up	yes
TEA011018	TEA011018		TEA011018.1	GO:0005618(cell wall);GO:0033609(oxalate metabolic process);GO:0046564(oxalate decarboxylase activity)	NA	NA	NA		germin-like protein [Camellia sinensis]	mrna	64.2476	68.0546	73.1178	742.931	726.507	770.958	0.0916891	-3.44711	0	0	down	yes
TEA001868	TEA001868		TEA001868.1	GO:0009416(response to light stimulus);GO:0009535(chloroplast thylakoid membrane);GO:0009768(photosynthesis, light harvesting in photosystem I);GO:0009941(chloroplast envelope);GO:0010287(plastoglobule);GO:0016168(chlorophyll binding);GO:0031409(pigment binding)	00196(Photosynthesis - antenna proteins)	K08912	NA		chloroplast chlorophyll A/B binding protein [Canarium album]	mrna	859.058	833.626	830.751	4113.32	3935.63	3758.57	0.213714	-2.22625	0	0	down	yes
TEA020682	TEA020682		TEA020682.1	GO:0003677(DNA binding);GO:0003700(DNA binding transcription factor activity);GO:0005634(nucleus);GO:0006351(transcription, DNA-templated);GO:0006355(regulation of transcription, DNA-templated);GO:0009741(response to brassinosteroid);GO:0009873(ethylene-activated signaling pathway);GO:0009910(negative regulation of flower development);GO:0045892(negative regulation of transcription, DNA-templated…	NA	NA	NA		RAV transcription factor [Camellia sinensis]	mrna	94.1912	97.9101	90.4995	15.9035	15.7139	14.8015	6.08806	2.60598	0	0	up	yes
TEA015528	TEA015528		TEA015528.1	GO:0004252(serine-type endopeptidase activity);GO:0005618(cell wall)	NA	NA	NA		PREDICTED: subtilisin-like protease SBT1.1 [Vitis vinifera]	mrna	85.441	81.8277	79.177	11.8952	12.8345	13.4183	6.46025	2.69159	0	0	up	yes
TEA020603	TEA020603		TEA020603.1	GO:0005576(extracellular region);GO:0006629(lipid metabolic process);GO:0006979(response to oxidative stress);GO:0009408(response to heat);GO:0009414(response to water deprivation);GO:0009507(chloroplast);GO:0009535(chloroplast thylakoid membrane);GO:0009543(chloroplast thylakoid lumen);GO:0009644(response to high light intensity);GO:0009737(response to abscisic acid);GO:0010431(seed maturation);…	NA	NA	NA		Chloroplastic lipocalin like [Actinidia chinensis var. chinensis]	mrna	12.1458	12.0072	12.6083	64.5242	65.8246	66.2765	0.186961	-2.41919	0	0	down	yes
TEA006070	TEA006070		TEA006070.1	GO:0004032(alditol:NADP+ 1-oxidoreductase activity);GO:0004033(aldo-keto reductase (NADP) activity);GO:0005737(cytoplasm);GO:0008106(alcohol dehydrogenase (NADP+) activity);GO:0009409(response to cold);GO:0009414(response to water deprivation);GO:0009507(chloroplast);GO:0009636(response to toxic substance);GO:0009651(response to salt stress);GO:0016229(steroid dehydrogenase activity);GO:0016491(o…	00010(Glycolysis / Gluconeogenesis);00040(Pentose and glucuronate interconversions);00561(Glycerolipid metabolism)	K00002	EC:1.1.1.2		Aldo-keto reductase family 4 member like [Actinidia chinensis var. chinensis]	mrna	140.827	133.848	123.689	23.3509	23.2767	21.8301	5.81914	2.54081	0	0	up	yes
TEA001683	TEA001683		TEA001683.1	GO:0005634(nucleus);GO:0006355(regulation of transcription, DNA-templated)	NA	NA	NA		LOB domain-containing protein [Actinidia chinensis var. chinensis]	mrna	70.0503	68.9214	67.7075	2.32222	2.70875	2.39296	27.8396	4.79907	0	0	up	yes
TEA006921	TEA006921		TEA006921.1	GO:0005739(mitochondrion);GO:0005773(vacuole);GO:0008289(lipid binding);GO:0015914(phospholipid transport);GO:0016021(integral component of membrane)	NA	NA	NA		StAR-related lipid transfer protein like [Actinidia chinensis var. chinensis]	mrna	85.4954	85.4276	81.5134	302.051	295.04	290.908	0.284275	-1.81464	0	0	down	yes
TEA031055	TEA031055		TEA031055.1	GO:0005634(nucleus);GO:0005737(cytoplasm);GO:0005829(cytosol);GO:0005886(plasma membrane);GO:0009651(response to salt stress);GO:0016787(hydrolase activity);GO:0048046(apoplast)	NA	NA	NA		Endo-1,3;1,4-beta-D-glucanase [Vitis vinifera]	mrna	47.2071	45.9091	46.3754	121.425	122.698	124.592	0.378318	-1.40233	0	0	down	yes
TEA032686	TEA032686		TEA032686.1	GO:0000287(magnesium ion binding);GO:0004737(pyruvate decarboxylase activity);GO:0005575(cellular_component);GO:0016831(carboxy-lyase activity);GO:0030976(thiamine pyrophosphate binding)	00010(Glycolysis / Gluconeogenesis)	K01568	EC:4.1.1.1		hypothetical protein DCAR_007969 [Daucus carota subsp. sativus]	mrna	40.852	42.0274	42.6505	6.27039	6.82108	6.2511	6.48982	2.69818	0	0	up	yes
TEA003547	TEA003547		TEA003547.1	GO:0005634(nucleus)	NA	NA	NA		hypothetical protein CEY00_Acc23964 [Actinidia chinensis var. chinensis]	mrna	41.2612	43.7105	39.1004	257.167	247.801	251.719	0.163968	-2.60852	0	0	down	yes
TEA019777	TEA019777		TEA019777.1	GO:0005506(iron ion binding);GO:0005739(mitochondrion);GO:0005829(cytosol);GO:0005886(plasma membrane);GO:0006974(cellular response to DNA damage stimulus);GO:0008270(zinc ion binding);GO:0009228(thiamine biosynthetic process);GO:0009409(response to cold);GO:0009507(chloroplast);GO:0009570(chloroplast stroma);GO:0009579(thylakoid);GO:0009941(chloroplast envelope);GO:0010319(stromule);GO:0018131(o…	00730(Thiamine metabolism)	K03146	EC:2.4.2.60		thiamine thiazole synthase, chloroplastic [Coffea eugenioides]	mrna	118.625	119.906	121.376	245.671	240.284	239.344	0.496219	-1.01095	0	0	down	yes
TEA000057	TEA000057		TEA000057.1	GO:0009809(lignin biosynthetic process);GO:0016020(membrane);GO:0016709(oxidoreductase activity, acting on paired donors, with incorporation or reduction of molecular oxygen, NAD(P)H as one donor, and incorporation of one atom of oxygen)	00940(Phenylpropanoid biosynthesis)	K09755	EC:1.14.-.-		Cytochrome P450 84A1 like [Actinidia chinensis var. chinensis]	mrna	502.562	516.949	483.091	57.7874	52.4641	51.586	9.28464	3.21485	0	0	up	yes
TEA026839	TEA026839		TEA026839.1	GO:0016020(membrane);GO:0016709(oxidoreductase activity, acting on paired donors, with incorporation or reduction of molecular oxygen, NAD(P)H as one donor, and incorporation of one atom of oxygen);GO:0044550(secondary metabolite biosynthetic process)	NA	NA	NA		Cytochrome P450 71D10 like [Actinidia chinensis var. chinensis]	mrna	23.1187	26.3936	23.5	0.63514	0.469143	0.742421	39.5365	5.30511	1e-307	5e-306	up	yes
TEA032173	TEA032173		TEA032173.1	NA	NA	NA	NA			mrna	43.5729	41.1893	45.8317	0.973945	0.823241	0.547435	55.6994	5.79959	1e-306	5e-305	up	yes
TEA027331	TEA027331		TEA027331.1	GO:0003700(DNA binding transcription factor activity);GO:0005515(protein binding);GO:0005634(nucleus);GO:0006351(transcription, DNA-templated);GO:0006355(regulation of transcription, DNA-templated);GO:0009734(auxin-activated signaling pathway);GO:0043565(sequence-specific DNA binding)	04075(Plant hormone signal transduction)	K14486	NA		auxin-responsive factor [Camellia sinensis]	mrna	1.87781	1.34062	1.62498	14.7878	14.206	13.4549	0.114101	-3.13162	3e-306	1e-304	down	yes
TEA007343	TEA007343		TEA007343.1	GO:0004674(protein serine/threonine kinase activity);GO:0005886(plasma membrane);GO:0006468(protein phosphorylation);GO:0006952(defense response);GO:0009506(plasmodesma);GO:0031625(ubiquitin protein ligase binding)	NA	NA	NA		Receptor-like serine/threonine-protein kinase [Actinidia chinensis var. chinensis]	mrna	34.3252	33.8813	33.7968	6.55669	6.62579	6.22796	5.25508	2.39371	1e-305	5e-304	up	yes
TEA022502	TEA022502		TEA022502.1	GO:0005737(cytoplasm);GO:0005829(cytosol);GO:0006535(cysteine biosynthetic process from serine);GO:0009001(serine O-acetyltransferase activity);GO:0019344(cysteine biosynthetic process)	00920(Sulfur metabolism);00270(Cysteine and methionine metabolism)	K00640	EC:2.3.1.30		Serine acetyltransferase [Actinidia chinensis var. chinensis]	mrna	49.396	50.1334	57.223	4.34528	4.84646	5.20231	10.8901	3.44494	5e-305	3e-303	up	yes
TEA006735	TEA006735		TEA006735.1	GO:0004478(methionine adenosyltransferase activity);GO:0005829(cytosol)	00270(Cysteine and methionine metabolism)	K00789	EC:2.5.1.6		hypothetical protein EUGRSUZ_H04112 [Eucalyptus grandis]	mrna	742.323	723.112	728.275	342.567	318.469	322.575	2.23026	1.15721	1e-304	8e-303	up	yes
TEA011860	TEA011860		TEA011860.1	GO:0000932(P-body);GO:0003676(nucleic acid binding);GO:0003723(RNA binding);GO:0003729(mRNA binding);GO:0004518(nuclease activity);GO:0005635(nuclear envelope);GO:0005737(cytoplasm);GO:0005783(endoplasmic reticulum);GO:0005829(cytosol);GO:0006397(mRNA processing);GO:0006402(mRNA catabolic process);GO:0009306(protein secretion);GO:0009506(plasmodesma);GO:0009651(response to salt stress);GO:0009686…	NA	NA	NA		Ribonuclease [Actinidia chinensis var. chinensis]	mrna	48.4537	48.1496	46.6956	18.7138	18.9875	18.9984	2.52733	1.33761	2e-304	1e-302	up	yes
TEA024276	TEA024276		TEA024276.1	GO:0004375(glycine dehydrogenase (decarboxylating) activity);GO:0005634(nucleus);GO:0005739(mitochondrion);GO:0005960(glycine cleavage complex);GO:0009507(chloroplast);GO:0009579(thylakoid);GO:0009853(photorespiration);GO:0019464(glycine decarboxylation via glycine cleavage system)	00630(Glyoxylate and dicarboxylate metabolism);00260(Glycine, serine and threonine metabolism)	K02437	NA		Glycine cleavage system H protein [Actinidia chinensis var. chinensis]	mrna	99.9465	88.0499	89.1163	258.942	262.903	253.685	0.357321	-1.48471	6e-304	3e-302	down	yes
TEA019926	TEA019926		TEA019926.1	GO:0004152(dihydroorotate dehydrogenase activity);GO:0005737(cytoplasm);GO:0006207('de novo' pyrimidine nucleobase biosynthetic process)	00240(Pyrimidine metabolism);00410(beta-Alanine metabolism);00770(Pantothenate and CoA biosynthesis)	K00207	EC:1.3.1.2		dihydropyrimidine dehydrogenase (NADP(+)), chloroplastic [Prunus avium]	mrna	60.7535	62.4658	64.5393	19.5917	18.4254	19.2725	3.27736	1.71253	1e-303	1e-301	up	yes
TEA012803	TEA012803		TEA012803.1	GO:0008150(biological_process);GO:0009507(chloroplast);GO:0016021(integral component of membrane)	NA	NA	NA		uncharacterized protein LOC105174924 [Sesamum indicum]	mrna	54.9038	54.4397	53.0304	116.563	114.658	118.128	0.46479	-1.10535	1e-303	8e-302	down	yes
TEA029620	TEA029620		TEA029620.1	GO:0005887(integral component of plasma membrane)	NA	NA	NA		phosphate transporter 4 [Camellia sinensis]	mrna	495.195	484.079	473.31	222.079	216.791	206.703	2.25007	1.16997	2e-303	1e-301	up	yes
TEA025494	TEA025494		TEA025494.1	GO:0001666(response to hypoxia);GO:0005344(oxygen carrier activity);GO:0005618(cell wall);GO:0005737(cytoplasm);GO:0005829(cytosol);GO:0005886(plasma membrane);GO:0009506(plasmodesma);GO:0019825(oxygen binding);GO:0020037(heme binding);GO:0046872(metal ion binding)	NA	NA	NA		Globin [Corchorus capsularis]	mrna	56.0096	57.987	56.9674	0.394731	0.245603	0.116279	225.96	7.81992	3e-303	2e-301	up	yes
TEA017680	TEA017680		TEA017680.1	GO:0004672(protein kinase activity);GO:0004674(protein serine/threonine kinase activity);GO:0005524(ATP binding);GO:0005886(plasma membrane);GO:0006468(protein phosphorylation);GO:0007169(transmembrane receptor protein tyrosine kinase signaling pathway);GO:0016021(integral component of membrane);GO:0016301(kinase activity);GO:0016310(phosphorylation)	NA	NA	NA		Receptor-like protein kinase [Actinidia chinensis var. chinensis]	mrna	31.0198	30.3881	31.0288	9.29738	9.95164	9.6598	3.19753	1.67696	7e-303	4e-301	up	yes
TEA024629	TEA024629		TEA024629.1	GO:0003878(ATP citrate synthase activity);GO:0005524(ATP binding);GO:0005737(cytoplasm);GO:0005829(cytosol);GO:0006085(acetyl-CoA biosynthetic process);GO:0006633(fatty acid biosynthetic process);GO:0009346(citrate lyase complex)	00020(Citrate cycle (TCA cycle))	K01648	EC:2.3.3.8		ATP-citrate synthase alpha chain protein [Actinidia chinensis var. chinensis]	mrna	120.079	121.805	122.022	52.0295	51.5133	52.6858	2.32932	1.21991	5e-302	2e-300	up	yes
TEA008473	TEA008473		TEA008473.1	GO:0004601(peroxidase activity);GO:0009505(plant-type cell wall);GO:0009664(plant-type cell wall organization)	00940(Phenylpropanoid biosynthesis)	K00430	EC:1.11.1.7		PREDICTED: peroxidase N1 [Solanum tuberosum]	mrna	322.577	310.697	309.858	1.20304	1.31015	1.90008	213.704	7.73947	5e-301	2e-299	up	yes
TEA022960	TEA022960		TEA022960.1	GO:0009507(chloroplast);GO:0009813(flavonoid biosynthetic process);GO:0009964(negative regulation of flavonoid biosynthetic process);GO:0016491(oxidoreductase activity);GO:0033729(anthocyanidin reductase activity);GO:0050662(coenzyme binding);GO:0055114(oxidation-reduction process)	NA	NA	NA		anthocyanidin reductase [Camellia sinensis]	mrna	76.7966	79.4724	79.5648	173.459	180.921	169.771	0.449934	-1.15221	1e-300	7e-299	down	yes
TEA012008	TEA012008		TEA012008.1	GO:0005576(extracellular region);GO:0016829(lyase activity);GO:0030570(pectate lyase activity);GO:0045490(pectin catabolic process);GO:0046872(metal ion binding)	00040(Pentose and glucuronate interconversions)	K01728	EC:4.2.2.2		Pectate lyase [Actinidia chinensis var. chinensis]	mrna	5.25041	5.9238	4.91948	28.8195	27.6862	27.0538	0.192602	-2.37631	2e-300	1e-298	down	yes
TEA013752	TEA013752		TEA013752.1	GO:0005634(nucleus);GO:0005829(cytosol);GO:0005886(plasma membrane);GO:0007165(signal transduction);GO:0035091(phosphatidylinositol binding)	NA	NA	NA		Protein ENHANCED DISEASE RESISTANCE like [Actinidia chinensis var. chinensis]	mrna	46.0548	48.7408	46.2868	13.2676	14.2127	14.3031	3.37652	1.75554	3e-300	1e-298	up	yes
TEA017010	TEA017010		TEA017010.1	GO:0003674(molecular_function);GO:0005739(mitochondrion);GO:0009507(chloroplast);GO:0009534(chloroplast thylakoid);GO:0009535(chloroplast thylakoid membrane);GO:0009941(chloroplast envelope);GO:0016020(membrane)	NA	NA	NA		Thylakoid membrane protein like [Actinidia chinensis var. chinensis]	mrna	39.8037	39.4085	38.2552	92.0475	89.0874	91.9724	0.430114	-1.21721	1e-299	7e-298	down	yes
TEA000251	TEA000251		TEA000251.1	GO:0003735(structural constituent of ribosome)	03010(Ribosome)	K02876	NA		50S ribosomal protein L15, chloroplastic [Vitis vinifera]	mrna	54.1124	51.4299	49.3163	123.678	123.057	124.892	0.416705	-1.2629	2e-299	1e-297	down	yes
TEA002471	TEA002471		TEA002471.1	GO:0005829(cytosol);GO:0017150(tRNA dihydrouridine synthase activity)	NA	NA	NA		PREDICTED: tRNA-dihydrouridine(16/17) synthase [NAD(P)(+)]-like [Populus euphratica]	mrna	59.6248	58.8702	57.6903	23.2009	23.0585	23.7654	2.51604	1.33115	5e-299	3e-297	up	yes
TEA012996	TEA012996		TEA012996.1	GO:0003674(molecular_function);GO:0005634(nucleus);GO:0008150(biological_process);GO:0009506(plasmodesma)	NA	NA	NA		Futsch light chain LC(f) like [Actinidia chinensis var. chinensis]	mrna	38.131	41.1132	40.126	13.2	13.6258	14.0687	2.91898	1.54546	1e-298	7e-297	up	yes
TEA019952	TEA019952		TEA019952.1	GO:0005887(integral component of plasma membrane);GO:0009705(plant-type vacuole membrane);GO:0009992(cellular water homeostasis);GO:0015250(water channel activity);GO:0015254(glycerol channel activity);GO:0034220(ion transmembrane transport);GO:0042807(central vacuole)	NA	NA	NA		aquaporin protein 26 [Camellia sinensis]	mrna	66.274	64.454	65.6485	15.3067	16.6194	15.4585	4.14431	2.05113	3e-298	1e-296	up	yes
TEA016696	TEA016696		TEA016696.1	GO:0009507(chloroplast);GO:0016614(oxidoreductase activity, acting on CH-OH group of donors);GO:0016832(aldehyde-lyase activity);GO:0050660(flavin adenine dinucleotide binding);GO:0055114(oxidation-reduction process)	NA	NA	NA		Protein HOTHEAD like [Actinidia chinensis var. chinensis]	mrna	31.6374	35.4053	32.6119	86.226	86.9803	84.7715	0.386292	-1.37224	1e-297	9e-296	down	yes
TEA033558	TEA033558		TEA033558.1	GO:0005576(extracellular region)	00073(Cutin, suberine and wax biosynthesis)	K15405	NA		Alkane hydroxylase [Actinidia chinensis var. chinensis]	mrna	13.568	11.0619	10.8933	60.2216	55.9356	57.53	0.204524	-2.28966	9e-297	4e-295	down	yes
TEA007551	TEA007551		TEA007551.1	GO:0004674(protein serine/threonine kinase activity);GO:0005524(ATP binding);GO:0005886(plasma membrane);GO:0006468(protein phosphorylation);GO:0016020(membrane);GO:0016021(integral component of membrane);GO:0016301(kinase activity)	NA	NA	NA		Receptor-like protein kinase [Actinidia chinensis var. chinensis]	mrna	17.4288	17.2051	17.7835	3.22988	3.15747	2.90518	5.64082	2.49591	1e-296	8e-295	up	yes
TEA015017	TEA015017		TEA015017.1	GO:0003677(DNA binding);GO:0003700(DNA binding transcription factor activity);GO:0005634(nucleus);GO:0006351(transcription, DNA-templated);GO:0006355(regulation of transcription, DNA-templated);GO:0009873(ethylene-activated signaling pathway);GO:0045893(positive regulation of transcription, DNA-templated);GO:0048510(regulation of timing of transition from vegetative to reproductive phase)	03040(Spliceosome)	K12900	NA		Ethylene-responsive transcription factor [Actinidia chinensis var. chinensis]	mrna	21.6805	22.0441	20.2335	0.079571	0.178672	0.100376	178.346	7.47853	2e-296	1.38485e-294	up	yes
TEA001843	TEA001843		TEA001843.1	GO:0003674(molecular_function);GO:0009416(response to light stimulus);GO:0009507(chloroplast);GO:0009570(chloroplast stroma);GO:0009744(response to sucrose);GO:0009941(chloroplast envelope);GO:0019253(reductive pentose-phosphate cycle);GO:0034605(cellular response to heat);GO:0070417(cellular response to cold);GO:0071454(cellular response to anoxia);GO:0080153(negative regulation of reductive pen…	NA	NA	NA		PREDICTED: calvin cycle protein CP12-1, chloroplastic [Vitis vinifera]	mrna	322.175	338.972	324.968	744.047	716.993	694.393	0.457502	-1.12815	3e-296	1.78072e-294	down	yes
TEA011610	TEA011610		TEA011610.1	GO:0003674(molecular_function);GO:0008150(biological_process);GO:0009507(chloroplast)	NA	NA	NA		Pentatricopeptide repeat-containing protein [Actinidia chinensis var. chinensis]	mrna	73.8214	74.9098	74.1845	162.309	176.06	169.804	0.438661	-1.18882	1e-295	8.69219e-294	down	yes
TEA029074	TEA029074		TEA029074.1	GO:0004176(ATP-dependent peptidase activity);GO:0005739(mitochondrion);GO:0006508(proteolysis);GO:0008237(metallopeptidase activity);GO:0009535(chloroplast thylakoid membrane);GO:0009941(chloroplast envelope);GO:0010027(thylakoid membrane organization);GO:0010205(photoinhibition);GO:0010206(photosystem II repair);GO:0010304(PSII associated light-harvesting complex II catabolic process)	NA	NA	NA		ATP-dependent zinc metalloprotease [Actinidia chinensis var. chinensis]	mrna	69.0846	63.6422	65.4256	142.587	141.094	137.5	0.470468	-1.08783	2e-295	1.37495e-293	down	yes
TEA011776	TEA011776		TEA011776.1	GO:0016165(linoleate 13S-lipoxygenase activity)	00591(Linoleic acid metabolism);00592(alpha-Linolenic acid metabolism)	K00454	EC:1.13.11.12		lipoxygenase 4 [Camellia sinensis]	mrna	38.7598	39.4391	41.4066	94.649	92.3661	87.915	0.43504	-1.20078	3e-295	1.99501e-293	down	yes
TEA011621	TEA011621		TEA011621.1	GO:0004550(nucleoside diphosphate kinase activity);GO:0005622(intracellular);GO:0006163(purine nucleotide metabolic process);GO:0006220(pyrimidine nucleotide metabolic process);GO:0009142(nucleoside triphosphate biosynthetic process)	00230(Purine metabolism);00240(Pyrimidine metabolism);04016(MAPK signaling pathway - plant)	K00940	EC:2.7.4.6		Nucleoside diphosphate kinase [Actinidia chinensis var. chinensis]	mrna	10.1107	11.504	9.29546	53.3248	55.3837	53.1619	0.190956	-2.38868	6e-295	3.24611e-293	down	yes
TEA023914	TEA023914		TEA023914.1	GO:0003677(DNA binding);GO:0003700(DNA binding transcription factor activity);GO:0005634(nucleus);GO:0006351(transcription, DNA-templated);GO:0006355(regulation of transcription, DNA-templated);GO:0009873(ethylene-activated signaling pathway);GO:0045893(positive regulation of transcription, DNA-templated);GO:0048510(regulation of timing of transition from vegetative to reproductive phase)	03040(Spliceosome)	K12900	NA		unnamed protein product, partial [Vitis vinifera]	mrna	14.1313	12.9657	13.1934	0.482657	0.474434	0.645563	25.1398	4.6519	9.56047e-295	4.98393e-293	up	yes
TEA017787	TEA017787		TEA017787.1	GO:0004497(monooxygenase activity)	NA	NA	NA		PREDICTED: cytochrome P450 CYP72A219 [Vitis vinifera]	mrna	1.06957	1.16506	1.08786	15.1704	16.1125	17.087	0.0686891	-3.86378	1.18734e-293	6.17864e-292	down	yes
TEA033411	TEA033411		TEA033411.1	GO:0005975(carbohydrate metabolic process);GO:0005986(sucrose biosynthetic process);GO:0006000(fructose metabolic process);GO:0006002(fructose 6-phosphate metabolic process);GO:0006094(gluconeogenesis);GO:0009507(chloroplast);GO:0009570(chloroplast stroma);GO:0009579(thylakoid);GO:0009941(chloroplast envelope);GO:0016051(carbohydrate biosynthetic process);GO:0019252(starch biosynthetic process);G…	00710(Carbon fixation in photosynthetic organisms)	K01100	EC:3.1.3.37		hypothetical protein Pyn_14860 [Prunus yedoensis var. nudiflora]	mrna	18.6218	18.2101	20.6024	57.486	62.9988	62.0698	0.314614	-1.66834	1.34468e-293	6.98488e-292	down	yes
TEA024587	TEA024587		TEA024587.1	GO:0005515(protein binding);GO:0005737(cytoplasm);GO:0006559(L-phenylalanine catabolic process);GO:0006952(defense response);GO:0006979(response to oxidative stress);GO:0009555(pollen development);GO:0009611(response to wounding);GO:0009699(phenylpropanoid biosynthetic process);GO:0009800(cinnamic acid biosynthetic process);GO:0009819(drought recovery);GO:0010224(response to UV-B);GO:0045548(phen…	00360(Phenylalanine metabolism);00940(Phenylpropanoid biosynthesis)	K10775	EC:4.3.1.24		phenylalanine ammonia-lyase [Camellia sinensis]	mrna	70.1506	73.7185	74.3259	20.8867	20.4771	17.9322	3.67976	1.87961	1.49153e-293	7.73395e-292	up	yes
TEA019918	TEA019918		TEA019918.1	GO:0003993(acid phosphatase activity);GO:0005615(extracellular space);GO:0030145(manganese ion binding);GO:0046872(metal ion binding)	00130(Ubiquinone and other terpenoid-quinone biosynthesis)	K03809	EC:1.6.5.2		Purple acid phosphatase [Actinidia chinensis var. chinensis]	mrna	26.3762	27.1632	26.4244	2.94577	3.82352	3.84615	7.53278	2.91318	1.89724e-293	9.82017e-292	up	yes
TEA014116	TEA014116		TEA014116.1	GO:0005634(nucleus);GO:0009416(response to light stimulus);GO:0009909(regulation of flower development)	04712(Circadian rhythm - plant)	K12135	NA		zinc finger protein CONSTANS-LIKE 4 [Camellia sinensis]	mrna	107.806	108.279	113.716	258.282	252.289	236.939	0.4412	-1.1805	3.40568e-293	1.75966e-291	down	yes
TEA006066	TEA006066		TEA006066.1	GO:0004674(protein serine/threonine kinase activity);GO:0005634(nucleus);GO:0005737(cytoplasm);GO:0006468(protein phosphorylation);GO:0035556(intracellular signal transduction)	NA	NA	NA		CBL-interacting serine/threonine-protein kinase 23-like isoform X1 [Coffea arabica]	mrna	23.8656	23.2728	23.8814	57.6982	58.8622	59.2273	0.404009	-1.30754	6.75717e-293	3.48514e-291	down	yes
TEA016943	TEA016943		TEA016943.1	GO:0003674(molecular_function);GO:0009507(chloroplast);GO:0009535(chloroplast thylakoid membrane);GO:0009773(photosynthetic electron transport in photosystem I);GO:0010598(NAD(P)H dehydrogenase complex (plastoquinone));GO:0016021(integral component of membrane)	NA	NA	NA		PREDICTED: photosynthetic NDH subunit of subcomplex B 4, chloroplastic-like [Vitis vinifera]	mrna	33.1954	28.6669	30.0318	112.947	121.831	125.5	0.255065	-1.97106	2.5038e-292	1.2891e-290	down	yes
TEA004320	TEA004320		TEA004320.1	GO:0005515(protein binding);GO:0005634(nucleus);GO:0006511(ubiquitin-dependent protein catabolic process);GO:0009723(response to ethylene);GO:0009873(ethylene-activated signaling pathway);GO:0010105(negative regulation of ethylene-activated signaling pathway);GO:0016567(protein ubiquitination);GO:0019005(SCF ubiquitin ligase complex)	04016(MAPK signaling pathway - plant);04075(Plant hormone signal transduction)	K14515	NA		EIN3-binding F-box protein [Actinidia chinensis var. chinensis]	mrna	53.1022	51.0426	55.213	10.7817	9.26564	8.38936	5.60396	2.48645	8.4343e-291	4.33481e-289	up	yes
TEA009887	TEA009887		TEA009887.1	GO:0004512(inositol-3-phosphate synthase activity);GO:0005515(protein binding);GO:0005737(cytoplasm);GO:0006021(inositol biosynthetic process);GO:0008654(phospholipid biosynthetic process);GO:0009408(response to heat);GO:0009644(response to high light intensity);GO:0009733(response to auxin);GO:0009793(embryo development ending in seed dormancy);GO:0010264(myo-inositol hexakisphosphate biosynthet…	00562(Inositol phosphate metabolism)	K01858	EC:5.5.1.4		myo-inositol 1-phosphate synthase [Camellia sinensis]	mrna	55.0396	57.3557	58.4828	128.591	122.242	125.484	0.454079	-1.13898	4.80756e-290	2.46217e-288	down	yes
TEA011880	TEA011880		TEA011880.1	GO:0004601(peroxidase activity);GO:0005509(calcium ion binding);GO:0005515(protein binding);GO:0005634(nucleus);GO:0005794(Golgi apparatus);GO:0005886(plasma membrane);GO:0006952(defense response);GO:0007231(osmosensory signaling pathway);GO:0009408(response to heat);GO:0009611(response to wounding);GO:0016021(integral component of membrane);GO:0016174(NAD(P)H oxidase activity);GO:0033500(carbohy…	04016(MAPK signaling pathway - plant);04626(Plant-pathogen interaction)	K13447	EC:1.6.3.-;EC:1.11.1.-		NADPH oxidase A [Camellia sinensis]	mrna	57.3635	57.9799	59.4283	24.0134	22.7133	22.9994	2.50655	1.3257	6.08052e-290	3.10864e-288	up	yes
TEA029227	TEA029227		TEA029227.1	GO:0000166(nucleotide binding);GO:0005078(MAP-kinase scaffold activity);GO:0005080(protein kinase C binding);GO:0005730(nucleolus);GO:0005829(cytosol);GO:0005834(heterotrimeric G-protein complex);GO:0005840(ribosome);GO:0007165(signal transduction);GO:0009845(seed germination);GO:0009967(positive regulation of signal transduction);GO:0048364(root development);GO:0048367(shoot system development);…	03430(Mismatch repair)	K10746	EC:3.1.-.-		Exonuclease [Actinidia chinensis var. chinensis]	mrna	46.8003	45.4274	44.9191	17.3352	17.4543	17.1352	2.64126	1.40123	9.98778e-290	5.09727e-288	up	yes
TEA027115	TEA027115		TEA027115.1	GO:0005509(calcium ion binding);GO:0005739(mitochondrion);GO:0005773(vacuole);GO:0005774(vacuolar membrane);GO:0005783(endoplasmic reticulum);GO:0005789(endoplasmic reticulum membrane);GO:0005794(Golgi apparatus);GO:0005886(plasma membrane);GO:0006457(protein folding);GO:0009505(plant-type cell wall);GO:0009506(plasmodesma);GO:0009507(chloroplast);GO:0016020(membrane);GO:0016021(integral componen…	04141(Protein processing in endoplasmic reticulum);04145(Phagosome)	K08054	NA		Calnexin like [Actinidia chinensis var. chinensis]	mrna	147.833	151.162	145.981	68.8187	68.7267	68.3665	2.161	1.1117	6.45854e-289	3.29036e-287	up	yes
TEA008540	TEA008540		TEA008540.1	GO:0005524(ATP binding);GO:0005783(endoplasmic reticulum);GO:0005886(plasma membrane);GO:0016021(integral component of membrane);GO:0016887(ATPase activity)	NA	NA	NA		hypothetical protein AQUCO_00200416v1 [Aquilegia coerulea]	mrna	27.8166	28.4797	25.8118	4.19631	3.83309	3.75005	6.97045	2.80125	1.80646e-288	9.18708e-287	up	yes
TEA029613	TEA029613		TEA029613.1	GO:0004364(glutathione transferase activity);GO:0005737(cytoplasm);GO:0006749(glutathione metabolic process);GO:0009407(toxin catabolic process)	00480(Glutathione metabolism)	K00799	EC:2.5.1.18		Glutathione S-transferase [Actinidia chinensis var. chinensis]	mrna	104.974	105.176	104.669	33.9878	33.1226	33.6116	3.12562	1.64414	3.45253e-288	1.75279e-286	up	yes
TEA019292	TEA019292		TEA019292.1	GO:0004345(glucose-6-phosphate dehydrogenase activity);GO:0005737(cytoplasm);GO:0005829(cytosol);GO:0006006(glucose metabolic process);GO:0009051(pentose-phosphate shunt, oxidative branch);GO:0050661(NADP binding);GO:0055114(oxidation-reduction process)	00030(Pentose phosphate pathway);00480(Glutathione metabolism)	K00036	EC:1.1.1.49;EC:1.1.1.363		Glucose-6-phosphate 1-dehydrogenase [Actinidia chinensis var. chinensis]	mrna	17.5995	17.3976	17.3666	47.9115	50.212	52.0825	0.348613	-1.5203	1.32883e-287	6.7345e-286	down	yes
TEA019998	TEA019998		TEA019998.1	GO:0009496(plastoquinol--plastocyanin reductase activity);GO:0009507(chloroplast);GO:0009512(cytochrome b6f complex);GO:0009535(chloroplast thylakoid membrane);GO:0016021(integral component of membrane)	NA	NA	NA		PREDICTED: uncharacterized protein LOC104877276 [Vitis vinifera]	mrna	46.1954	45.3489	44.6451	177.034	187.928	171.999	0.25363	-1.9792	2.98663e-286	1.51099e-284	down	yes
TEA005161	TEA005161		TEA005161.1	GO:0005515(protein binding);GO:0005783(endoplasmic reticulum);GO:0031640(killing of cells of other organism)	NA	NA	NA		type 2 ribosome-inactivating protein precursor [Camellia sinensis]	mrna	33.372	33.1781	33.8088	89.0491	83.3745	83.4903	0.392159	-1.35049	3.79992e-285	1.9158e-283	down	yes
TEA019052	TEA019052		TEA019052.1	GO:0003872(6-phosphofructokinase activity);GO:0005524(ATP binding);GO:0005737(cytoplasm);GO:0005829(cytosol);GO:0006096(glycolytic process);GO:0010317(pyrophosphate-dependent phosphofructokinase complex, alpha-subunit complex);GO:0015979(photosynthesis);GO:0046872(metal ion binding);GO:0047334(diphosphate-fructose-6-phosphate 1-phosphotransferase activity)	00010(Glycolysis / Gluconeogenesis);00030(Pentose phosphate pathway);00051(Fructose and mannose metabolism)	K00895	EC:2.7.1.90		Pyrophosphate--fructose 6-phosphate 1-phosphotransferase subunit alpha like [Actinidia chinensis var. chinensis]	mrna	92.3159	95.1147	94.9937	40.8247	41.9937	41.67	2.26868	1.18185	4.82315e-285	2.42749e-283	up	yes
TEA016641	TEA016641		TEA016641.1	GO:0006629(lipid metabolic process);GO:0009507(chloroplast);GO:0016295(myristoyl-[acyl-carrier-protein] hydrolase activity);GO:0016296(palmitoyl-[acyl-carrier-protein] hydrolase activity);GO:0016788(hydrolase activity, acting on ester bonds);GO:0047381(dodecanoyl-[acyl-carrier-protein] hydrolase activity);GO:0047617(acyl-CoA hydrolase activity)	NA	NA	NA		acyl-acyl carrier protein thioesterase ATL3 chloroplastic [Prunus yedoensis var. nudiflora]	mrna	22.8174	22.4264	21.4458	62.9784	60.2468	62.252	0.359556	-1.47571	7.80097e-285	3.91945e-283	down	yes
TEA020898	TEA020898		TEA020898.1	GO:0004675(transmembrane receptor protein serine/threonine kinase activity);GO:0005515(protein binding);GO:0005524(ATP binding);GO:0005576(extracellular region);GO:0005886(plasma membrane);GO:0006468(protein phosphorylation);GO:0007165(signal transduction);GO:0016021(integral component of membrane)	NA	NA	NA		Receptor-like kinase [Actinidia chinensis var. chinensis]	mrna	3.91376	3.65342	3.63072	17.1621	18.3814	16.575	0.214854	-2.21857	9.22154e-285	4.62521e-283	down	yes
TEA027202	TEA027202		TEA027202.1	GO:0005388(calcium-transporting ATPase activity);GO:0005887(integral component of plasma membrane);GO:0043231(intracellular membrane-bounded organelle)	NA	NA	NA		ACA13 [Populus tomentosa]	mrna	38.6107	46.1979	41.3591	2.16204	2.49572	1.62504	20.0814	4.32779	2.35658e-282	1.17995e-280	up	yes
TEA031063	TEA031063		TEA031063.1	GO:0005515(protein binding);GO:0005634(nucleus);GO:0005737(cytoplasm);GO:0009056(catabolic process);GO:0009739(response to gibberellin);GO:0009939(positive regulation of gibberellic acid mediated signaling pathway);GO:0010325(raffinose family oligosaccharide biosynthetic process);GO:0010331(gibberellin binding);GO:0010476(gibberellin mediated signaling pathway);GO:0016787(hydrolase activity);GO:0…	04075(Plant hormone signal transduction)	K14493	EC:3.-.-.-		GA signaling receptor [Actinidia deliciosa]	mrna	31.9907	28.9324	31.2333	3.72382	4.10913	4.55081	7.44171	2.89563	6.22605e-281	3.11206e-279	up	yes
TEA032958	TEA032958		TEA032958.1	GO:0004674(protein serine/threonine kinase activity);GO:0005524(ATP binding);GO:0005886(plasma membrane);GO:0006468(protein phosphorylation);GO:0007169(transmembrane receptor protein tyrosine kinase signaling pathway);GO:0009507(chloroplast);GO:0016021(integral component of membrane);GO:0016301(kinase activity)	NA	NA	NA		Receptor-like protein kinase [Actinidia chinensis var. chinensis]	mrna	34.3724	36.8666	35.1326	4.83548	5.38242	5.26187	6.87165	2.78066	3.76295e-280	1.87767e-278	up	yes
TEA026798	TEA026798		TEA026798.1	GO:0004601(peroxidase activity);GO:0005515(protein binding);GO:0005576(extracellular region);GO:0005618(cell wall);GO:0005794(Golgi apparatus);GO:0005829(cytosol);GO:0006979(response to oxidative stress);GO:0009809(lignin biosynthetic process);GO:0010089(xylem development);GO:0020037(heme binding);GO:0042744(hydrogen peroxide catabolic process);GO:0046872(metal ion binding);GO:0048046(apoplast);G…	00940(Phenylpropanoid biosynthesis)	K00430	EC:1.11.1.7		Cationic peroxidase [Actinidia chinensis var. chinensis]	mrna	38.3298	34.0052	38.5397	1.08105	0.710039	0.765714	43.3645	5.43844	7.41001e-280	3.6912e-278	up	yes
TEA021471	TEA021471		TEA021471.1	GO:0003674(molecular_function);GO:0008150(biological_process);GO:0009536(plastid)	NA	NA	NA		unnamed protein product [Coffea canephora]	mrna	107.973	94.8263	92.3713	267.146	274.404	268.48	0.364395	-1.45643	1.61768e-279	8.04449e-278	down	yes
TEA022814	TEA022814		TEA022814.1	GO:0003674(molecular_function);GO:0005634(nucleus);GO:0008150(biological_process)	NA	NA	NA		Octicosapeptide/Phox/Bem1p family protein isoform 1 [Theobroma cacao]	mrna	5.1063	5.44729	4.98313	20.8692	20.3637	21.3382	0.248305	-2.00981	1.94416e-279	9.65159e-278	down	yes
TEA015500	TEA015500		TEA015500.1	GO:0003677(DNA binding);GO:0005634(nucleus);GO:0005737(cytoplasm);GO:0005886(plasma membrane);GO:0006970(response to osmotic stress);GO:0009738(abscisic acid-activated signaling pathway)	NA	NA	NA		Glycine-rich domain-containing protein [Actinidia chinensis var. chinensis]	mrna	39.0819	38.2321	37.5637	83.5847	82.7887	79.2571	0.467685	-1.09639	3.57623e-279	1.77236e-277	down	yes
TEA001215	TEA001215		TEA001215.1	GO:0005515(protein binding);GO:0005789(endoplasmic reticulum membrane);GO:0005794(Golgi apparatus);GO:0009306(protein secretion);GO:0015031(protein transport);GO:0015450(P-P-bond-hydrolysis-driven protein transmembrane transporter activity);GO:0016020(membrane);GO:0016021(integral component of membrane)	03060(Protein export);04141(Protein processing in endoplasmic reticulum);04145(Phagosome)	K10956	NA		PREDICTED: protein transport protein Sec61 subunit alpha [Eucalyptus grandis]	mrna	87.7866	88.1675	90.8438	34.417	37.046	35.312	2.49869	1.32117	1.35854e-278	6.72141e-277	up	yes
TEA005521	TEA005521		TEA005521.1	GO:0004350(glutamate-5-semialdehyde dehydrogenase activity);GO:0005737(cytoplasm);GO:0006561(proline biosynthetic process)	00330(Arginine and proline metabolism)	K12657	EC:2.7.2.11;EC:1.2.1.41		pyrroline-5-carboxylate synthetase [Eurya emarginata]	mrna	48.9975	48.6756	46.085	13.4482	12.7568	11.4293	3.81987	1.93352	1.71846e-278	8.48773e-277	up	yes
TEA033269	TEA033269		TEA033269.1	GO:0009505(plant-type cell wall)	00052(Galactose metabolism);00561(Glycerolipid metabolism);00600(Sphingolipid metabolism);00603(Glycosphingolipid biosynthesis - globo and isoglobo series)	K07407	EC:3.2.1.22		alpha galactosidase [Camellia sinensis]	mrna	25.4834	28.4413	28.0314	78.6315	78.4686	81.9519	0.342838	-1.5444	1.17768e-277	5.8069e-276	down	yes
TEA009736	TEA009736		TEA009736.1	GO:0003674(molecular_function);GO:0005634(nucleus);GO:0008150(biological_process)	NA	NA	NA		Phosphoglycerate kinase [Actinidia chinensis var. chinensis]	mrna	102.636	107.002	102.812	42.3337	42.423	44.9414	2.40906	1.26847	4.10849e-277	2.02239e-275	up	yes
TEA010988	TEA010988		TEA010988.1	GO:0004364(glutathione transferase activity);GO:0005737(cytoplasm);GO:0006749(glutathione metabolic process);GO:0009407(toxin catabolic process)	00480(Glutathione metabolism)	K00799	EC:2.5.1.18		glutathione-S-transferase [Camellia reticulata]	mrna	8.48385	7.60276	7.45896	44.2979	46.1514	50.4375	0.167124	-2.58101	4.87427e-277	2.39529e-275	down	yes
TEA014577	TEA014577		TEA014577.1	GO:0003674(molecular_function);GO:0008150(biological_process);GO:0009507(chloroplast);GO:0009535(chloroplast thylakoid membrane)	NA	NA	NA		uncharacterized protein LOC112033581 [Quercus suber]	mrna	40.743	39.3683	38.7752	102.167	105.819	103.166	0.382086	-1.38803	1.71355e-276	8.40648e-275	down	yes
TEA033360	TEA033360		TEA033360.1	GO:0003674(molecular_function);GO:0005634(nucleus);GO:0008150(biological_process)	NA	NA	NA		uncharacterized protein LOC110641943 [Hevea brasiliensis]	mrna	241.318	235.783	227.962	102.632	104.287	102.322	2.27997	1.18902	2.66166e-276	1.30359e-274	up	yes
TEA013975	TEA013975		TEA013975.1	GO:0003674(molecular_function);GO:0008150(biological_process);GO:0009507(chloroplast);GO:0016021(integral component of membrane)	NA	NA	NA		Pre-neck appendage protein [Actinidia chinensis var. chinensis]	mrna	14.8878	14.7869	14.8539	50.6354	53.3633	48.5294	0.291937	-1.77627	3.22765e-276	1.57814e-274	down	yes
TEA011183	TEA011183		TEA011183.1	GO:0003674(molecular_function);GO:0005575(cellular_component);GO:0008150(biological_process)	NA	NA	NA		Immunoglobulin-like and fibronectin type III domain-containing protein [Actinidia chinensis var. chinensis]	mrna	17.5939	21.6719	22.2448	113.618	108.347	103.626	0.188919	-2.40416	4.19371e-275	2.04022e-273	down	yes
TEA024717	TEA024717		TEA024717.1	GO:0004674(protein serine/threonine kinase activity);GO:0005886(plasma membrane);GO:0006468(protein phosphorylation);GO:0006952(defense response);GO:0009506(plasmodesma)	NA	NA	NA		Cysteine-rich receptor-like protein kinase [Actinidia chinensis var. chinensis]	mrna	43.1665	43.6755	45.1761	3.94025	4.44764	4.307	10.3993	3.37842	9.84772e-275	4.78287e-273	up	yes
TEA019411	TEA019411		TEA019411.1	GO:0004601(peroxidase activity);GO:0020037(heme binding)	00940(Phenylpropanoid biosynthesis)	K00430	EC:1.11.1.7		peroxidase 15-like [Prunus avium]	mrna	29.6456	31.2901	27.9663	1.5393	2.26706	2.15094	14.9232	3.89949	1.13994e-274	5.52729e-273	up	yes
TEA033033	TEA033033		TEA033033.1	GO:0009507(chloroplast);GO:0009535(chloroplast thylakoid membrane);GO:0009817(defense response to fungus, incompatible interaction);GO:0009941(chloroplast envelope);GO:0010258(NADH dehydrogenase complex (plastoquinone) assembly);GO:0010598(NAD(P)H dehydrogenase complex (plastoquinone));GO:0016655(oxidoreductase activity, acting on NAD(P)H, quinone or similar compound as acceptor);GO:0048038(quino…	NA	NA	NA		NAD(P)H-quinone oxidoreductase subunit N, chloroplastic-like [Olea europaea var. sylvestris]	mrna	7.34568	7.37988	7.98091	33.8963	38.1671	40.1567	0.202339	-2.30516	3.98631e-274	1.92965e-272	down	yes
TEA031782	TEA031782		TEA031782.1	GO:0000038(very long-chain fatty acid metabolic process);GO:0005783(endoplasmic reticulum);GO:0005789(endoplasmic reticulum membrane);GO:0006633(fatty acid biosynthetic process);GO:0009409(response to cold);GO:0009416(response to light stimulus);GO:0009826(unidimensional cell growth);GO:0010025(wax biosynthetic process);GO:0016021(integral component of membrane);GO:0042335(cuticle development);GO…	00062(Fatty acid elongation)	K15397	EC:2.3.1.199		3-ketoacyl-CoA synthase 6 [Olea europaea var. sylvestris]	mrna	75.1701	73.1282	73.9606	151.622	147.465	146.888	0.498367	-1.00472	7.95043e-274	3.84218e-272	down	yes
TEA016507	TEA016507		TEA016507.1	GO:0004198(calcium-dependent cysteine-type endopeptidase activity);GO:0005737(cytoplasm);GO:0006508(proteolysis)	04626(Plant-pathogen interaction)	K13448	NA		PREDICTED: probable calcium-binding protein CML49 [Theobroma cacao]	mrna	30.9836	29.615	27.6498	0.618356	0.503587	0.631	50.343	5.65372	1.26415e-273	6.09912e-272	up	yes
TEA003987	TEA003987		TEA003987.1	GO:0005737(cytoplasm);GO:0008146(sulfotransferase activity);GO:0009507(chloroplast);GO:0009694(jasmonic acid metabolic process);GO:0009753(response to jasmonic acid);GO:0080131(hydroxyjasmonate sulfotransferase activity)	NA	NA	NA		Cytosolic sulfotransferase 15 [Glycine soja]	mrna	5.68761	5.76086	6.43017	28.2653	26.8385	28.9622	0.212674	-2.23329	5.89282e-273	2.83839e-271	down	yes
TEA026078	TEA026078		TEA026078.1	GO:0004672(protein kinase activity);GO:0004674(protein serine/threonine kinase activity);GO:0005524(ATP binding);GO:0005886(plasma membrane);GO:0006468(protein phosphorylation);GO:0007169(transmembrane receptor protein tyrosine kinase signaling pathway);GO:0016021(integral component of membrane);GO:0016301(kinase activity);GO:0016310(phosphorylation)	NA	NA	NA		Receptor-like protein kinase [Actinidia chinensis var. chinensis]	mrna	16.9259	16.6715	17.7576	3.47424	3.40438	3.7615	4.82655	2.27099	1.45555e-272	6.99935e-271	up	yes
TEA030428	TEA030428		TEA030428.1	GO:0003735(structural constituent of ribosome);GO:0006412(translation)	03010(Ribosome)	K02935	NA		PREDICTED: 50S ribosomal protein L12, chloroplastic-like [Ipomoea nil]	mrna	174.038	172.694	173.899	429.889	406.125	389.068	0.424977	-1.23454	1.40818e-270	6.76042e-269	down	yes
TEA028254	TEA028254		TEA028254.1	GO:0004416(hydroxyacylglutathione hydrolase activity);GO:0005737(cytoplasm);GO:0005829(cytosol);GO:0019243(methylglyoxal catabolic process to D-lactate via S-lactoyl-glutathione);GO:0046872(metal ion binding)	00620(Pyruvate metabolism)	K01069	EC:3.1.2.6		PREDICTED: hydroxyacylglutathione hydrolase cytoplasmic [Nicotiana sylvestris]	mrna	54.0867	50.6266	53.131	109.46	107.767	108.528	0.484548	-1.04529	7.1735e-270	3.4382e-268	down	yes
TEA016871	TEA016871		TEA016871.1	GO:0005618(cell wall);GO:0033609(oxalate metabolic process);GO:0046564(oxalate decarboxylase activity)	00450(Selenocompound metabolism)	K00384	EC:1.8.1.9		germin-like protein [Camellia sinensis]	mrna	2.60015	2.00357	2.64064	31.9819	26.0293	27.7468	0.0844745	-3.56534	4.48981e-269	2.1484e-267	down	yes
TEA024031	TEA024031		TEA024031.1	GO:0005737(cytoplasm);GO:0006537(glutamate biosynthetic process);GO:0015930(glutamate synthase activity);GO:0019676(ammonia assimilation cycle)	00630(Glyoxylate and dicarboxylate metabolism);00910(Nitrogen metabolism)	K00284	EC:1.4.7.1		Ferredoxin-dependent glutamate synthase [Actinidia chinensis var. chinensis]	mrna	20.9342	24.5164	25.2015	75.3119	75.3015	71.714	0.317784	-1.65388	1.02601e-268	4.90147e-267	down	yes
TEA017065	TEA017065		TEA017065.1	GO:0006629(lipid metabolic process);GO:0006633(fatty acid biosynthetic process);GO:0006636(unsaturated fatty acid biosynthetic process);GO:0009266(response to temperature stimulus);GO:0009507(chloroplast);GO:0009941(chloroplast envelope);GO:0016021(integral component of membrane);GO:0016717(oxidoreductase activity, acting on paired donors, with oxidation of a pair of donors resulting in the reduc…	NA	NA	NA		omega-3 fatty acid desaturase [Camellia sinensis]	mrna	21.0892	22.9998	21.5619	56.5685	60.6576	60.3274	0.369753	-1.43537	2.23323e-268	1.06512e-266	down	yes
TEA002340	TEA002340		TEA002340.1	GO:0004462(lactoylglutathione lyase activity);GO:0005737(cytoplasm);GO:0005975(carbohydrate metabolic process);GO:0016829(lyase activity)	NA	NA	NA		Metallothiol transferase [Actinidia chinensis var. chinensis]	mrna	24.6517	27.9805	24.9538	90.9267	97.7971	93.6902	0.274724	-1.86394	2.74307e-268	1.30614e-266	down	yes
TEA019288	TEA019288		TEA019288.1	GO:0005737(cytoplasm);GO:0016301(kinase activity);GO:0016310(phosphorylation)	03008(Ribosome biogenesis in eukaryotes)	K11883	NA		Carbohydrate kinase PfkB protein [Actinidia chinensis var. chinensis]	mrna	95.8993	93.5108	92.5718	38.6879	40.8129	40.4982	2.34987	1.23258	2.64679e-266	1.25619e-264	up	yes
TEA005121	TEA005121		TEA005121.1	GO:0005524(ATP binding);GO:0005575(cellular_component);GO:0006952(defense response);GO:0043531(ADP binding)	04626(Plant-pathogen interaction)	K13457	NA		putative disease resistance protein At1g50180 [Quercus suber]	mrna	24.3175	21.9139	24.8016	5.85159	5.41691	5.5703	4.21841	2.0767	7.51113e-266	3.55906e-264	up	yes
TEA007261	TEA007261		TEA007261.1	GO:0004497(monooxygenase activity)	NA	NA	NA		cytochrome P450 72A556 [Platycodon grandiflorus]	mrna	52.8745	53.1957	57.6721	12.9502	15.0475	13.5281	3.94314	1.97935	8.29461e-265	3.92391e-263	up	yes
TEA013712	TEA013712		TEA013712.1	NA	NA	NA	NA		leucine-rich repeat protein 2-like isoform X3 [Olea europaea var. sylvestris]	mrna	307.957	311.177	308.612	138.18	138.949	143.203	2.20717	1.1422	1.41783e-264	6.69645e-263	up	yes
TEA002351	TEA002351		TEA002351.1	GO:0016020(membrane);GO:0016709(oxidoreductase activity, acting on paired donors, with incorporation or reduction of molecular oxygen, NAD(P)H as one donor, and incorporation of one atom of oxygen);GO:0044550(secondary metabolite biosynthetic process)	NA	NA	NA		Cytochrome P450 71D10 like [Actinidia chinensis var. chinensis]	mrna	24.3565	24.0815	22.4743	2.09455	2.84933	2.33736	9.73903	3.28378	6.81355e-264	3.20765e-262	up	yes
TEA008196	TEA008196		TEA008196.1	GO:0003674(molecular_function);GO:0005634(nucleus);GO:0009793(embryo development ending in seed dormancy)	NA	NA	NA		Eukaryotic peptide chain release factor GTP-binding subunit like [Actinidia chinensis var. chinensis]	mrna	136.155	127.73	135.847	3.24755	2.57599	3.922	41.0168	5.35814	7.18624e-264	3.37765e-262	up	yes
TEA032406	TEA032406		TEA032406.1	GO:0008152(metabolic process);GO:0009507(chloroplast);GO:0009570(chloroplast stroma);GO:0009941(chloroplast envelope);GO:0016787(hydrolase activity);GO:0046872(metal ion binding)	NA	NA	NA		Haloacid dehalogenase-like hydrolase domain-containing protein [Actinidia chinensis var. chinensis]	mrna	37.9523	37.2258	39.4017	88.7557	91.8968	94.1275	0.416987	-1.26193	5.94018e-263	2.78749e-261	down	yes
TEA006550	TEA006550		TEA006550.1	GO:0003674(molecular_function);GO:0005634(nucleus);GO:0008150(biological_process)	NA	NA	NA		hypothetical protein CDL15_Pgr025245 [Punica granatum]	mrna	5.41752	6.33962	6.28533	39.8458	41.388	45.0963	0.14282	-2.80773	2.79199e-262	1.30806e-260	down	yes
TEA024492	TEA024492		TEA024492.1	GO:0003333(amino acid transmembrane transport);GO:0015171(amino acid transmembrane transporter activity)	NA	NA	NA		GABA transporter 1 [Camellia sinensis]	mrna	54.1806	54.8183	49.4214	13.4955	11.9649	12.8157	4.13888	2.04924	4.20399e-262	1.96643e-260	up	yes
TEA003587	TEA003587		TEA003587.1	GO:0000155(phosphorelay sensor kinase activity);GO:0000160(phosphorelay signal transduction system);GO:0004673(protein histidine kinase activity);GO:0004721(phosphoprotein phosphatase activity);GO:0005034(osmosensor activity);GO:0005515(protein binding);GO:0005783(endoplasmic reticulum);GO:0005789(endoplasmic reticulum membrane);GO:0005886(plasma membrane);GO:0006468(protein phosphorylation);GO:0…	04075(Plant hormone signal transduction)	K14489	EC:2.7.13.3		Histidine kinase [Actinidia chinensis var. chinensis]	mrna	13.8914	14.6292	12.8181	1.59851	1.35098	1.17793	10.0156	3.32418	5.51588e-262	2.57593e-260	up	yes
TEA009586	TEA009586		TEA009586.1	GO:0003674(molecular_function);GO:0005737(cytoplasm);GO:0010090(trichome morphogenesis);GO:0015630(microtubule cytoskeleton);GO:0048364(root development)	NA	NA	NA		protein ABIL2 [Jatropha curcas]	mrna	42.1407	43.9549	42.21	13.0408	14.0439	14.3142	3.09926	1.63192	1.61407e-261	7.52569e-260	up	yes
TEA017124	TEA017124		TEA017124.1	GO:0005768(endosome);GO:0005774(vacuolar membrane);GO:0005802(trans-Golgi network);GO:0008757(S-adenosylmethionine-dependent methyltransferase activity);GO:0032259(methylation)	NA	NA	NA		Phosphoethanolamine N-methyltransferase [Handroanthus impetiginosus]	mrna	53.5949	53.9558	49.577	16.2808	15.0501	14.721	3.41197	1.7706	3.79465e-261	1.76645e-259	up	yes
TEA011785	TEA011785		TEA011785.1	GO:0003700(DNA binding transcription factor activity);GO:0005515(protein binding);GO:0005634(nucleus);GO:0006351(transcription, DNA-templated);GO:0006355(regulation of transcription, DNA-templated);GO:0009733(response to auxin);GO:0009734(auxin-activated signaling pathway)	04075(Plant hormone signal transduction)	K14484	NA		hypothetical protein DVH24_020821 [Malus domestica]	mrna	2.50423	2.92264	2.63057	16.3673	16.3244	15.7202	0.166435	-2.58697	4.75628e-261	2.21057e-259	down	yes
TEA024873	TEA024873		TEA024873.1	GO:0000287(magnesium ion binding);GO:0005737(cytoplasm);GO:0005829(cytosol);GO:0009507(chloroplast);GO:0009570(chloroplast stroma);GO:0016787(hydrolase activity);GO:0019509(L-methionine salvage from methylthioadenosine);GO:0043874(acireductone synthase activity);GO:0046570(methylthioribulose 1-phosphate dehydratase activity)	00270(Cysteine and methionine metabolism)	K16054	EC:4.2.1.109;EC:3.1.3.77		Enolase-phosphatase [Actinidia chinensis var. chinensis]	mrna	21.0639	18.1318	20.3473	66.3118	63.2706	64.1209	0.307393	-1.70184	5.85013e-261	2.71463e-259	down	yes
TEA011930	TEA011930		TEA011930.1	GO:0005576(extracellular region);GO:0009505(plant-type cell wall);GO:0009506(plasmodesma);GO:0016042(lipid catabolic process);GO:0016788(hydrolase activity, acting on ester bonds);GO:0052689(carboxylic ester hydrolase activity)	00511(Other glycan degradation)	K01206	EC:3.2.1.51		GDSL esterase/lipase [Actinidia chinensis var. chinensis]	mrna	44.7547	41.2756	42.211	11.0005	9.63107	9.37064	4.27439	2.09572	3.10242e-260	1.43732e-258	up	yes
TEA023599	TEA023599		TEA023599.1	GO:0005351(carbohydrate:proton symporter activity);GO:0005355(glucose transmembrane transporter activity);GO:0005887(integral component of plasma membrane);GO:0046323(glucose import)	NA	NA	NA		hexose transport protein [Actinidia chinensis]	mrna	118.694	118.309	119.532	50.126	49.6698	53.0831	2.33214	1.22166	8.41843e-260	3.89399e-258	up	yes
TEA019779	TEA019779		TEA019779.1	GO:0003674(molecular_function);GO:0008150(biological_process);GO:0009507(chloroplast);GO:0016021(integral component of membrane)	NA	NA	NA		ABC transporter G family member 12 like [Actinidia chinensis var. chinensis]	mrna	34.9492	32.504	30.4305	92.4744	90.8675	96.6627	0.349579	-1.51631	1.23097e-259	5.68491e-258	down	yes
TEA005305	TEA005305		TEA005305.1	GO:0051213(dioxygenase activity)	00940(Phenylpropanoid biosynthesis)	K06892	EC:1.14.11.-		2-oxoglutarate-dependent dioxygenase AOP2-like [Citrus sinensis]	mrna	57.8433	64.005	58.708	13.2127	13.6918	12.1704	4.62077	2.20813	3.44401e-259	1.588e-257	up	yes
TEA013685	TEA013685		TEA013685.1	GO:0009055(electron transfer activity);GO:0030385(ferredoxin:thioredoxin reductase activity);GO:0051539(4 iron, 4 sulfur cluster binding);GO:0055114(oxidation-reduction process)	NA	NA	NA		Ferredoxin-thioredoxin reductase catalytic chain like [Actinidia chinensis var. chinensis]	mrna	30.8003	28.3759	28.8101	74.0825	73.4008	72.4773	0.400009	-1.3219	4.05923e-259	1.86872e-257	down	yes
TEA016054	TEA016054		TEA016054.1	GO:0005313(L-glutamate transmembrane transporter activity);GO:0005887(integral component of plasma membrane);GO:0015189(L-lysine transmembrane transporter activity);GO:0015297(antiporter activity);GO:0051938(L-glutamate import);GO:1903401(L-lysine transmembrane transport)	NA	NA	NA		cationic amino acid transporter 1 [Camellia sinensis]	mrna	79.3684	79.4517	75.9589	32.9344	32.4999	32.4365	2.39887	1.26235	4.96166e-259	2.28056e-257	up	yes
TEA006264	TEA006264		TEA006264.1	GO:0004013(adenosylhomocysteinase activity);GO:0005829(cytosol);GO:0033353(S-adenosylmethionine cycle)	00270(Cysteine and methionine metabolism)	K01251	EC:3.3.1.1		Adenosylhomocysteinase [Actinidia chinensis var. chinensis]	mrna	445.403	436.148	452.647	221.326	221.746	208.211	2.04857	1.03462	7.2448e-259	3.32474e-257	up	yes
TEA015220	TEA015220		TEA015220.1	GO:0004185(serine-type carboxypeptidase activity);GO:0051603(proteolysis involved in cellular protein catabolic process)	NA	NA	NA		Serine carboxypeptidase-like [Actinidia chinensis var. chinensis]	mrna	55.6421	54.7916	50.7188	12.39	12.5236	13.4014	4.20599	2.07244	1.74812e-258	8.00977e-257	up	yes
TEA005681	TEA005681		TEA005681.1	GO:0003674(molecular_function);GO:0008150(biological_process)	NA	NA	NA		Superkiller protein [Actinidia chinensis var. chinensis]	mrna	33.0772	32.6655	34.1519	4.79432	4.86825	4.86364	6.87685	2.78175	3.62028e-258	1.65618e-256	up	yes
TEA030674	TEA030674		TEA030674.1	GO:0004496(mevalonate kinase activity);GO:0005524(ATP binding);GO:0005737(cytoplasm);GO:0005829(cytosol);GO:0016125(sterol metabolic process);GO:0016126(sterol biosynthetic process);GO:0016310(phosphorylation);GO:0019287(isopentenyl diphosphate biosynthetic process, mevalonate pathway)	00900(Terpenoid backbone biosynthesis);04146(Peroxisome)	K00869	EC:2.7.1.36		mevalonate kinase [Camellia sinensis]	mrna	84.131	84.053	83.36	24.9296	25.2956	28.228	3.20629	1.68091	5.42026e-258	2.47574e-256	up	yes
TEA000749	TEA000749		TEA000749.1	GO:0000981(RNA polymerase II transcription factor activity, sequence-specific DNA binding);GO:0001135(transcription factor activity, RNA polymerase II transcription factor recruiting);GO:0003677(DNA binding);GO:0003700(DNA binding transcription factor activity);GO:0005515(protein binding);GO:0005634(nucleus);GO:0006355(regulation of transcription, DNA-templated);GO:0006357(regulation of transcrip…	NA	NA	NA		Myb-related protein [Actinidia chinensis var. chinensis]	mrna	34.0111	29.53	31.788	4.49886	3.78352	3.91586	7.81499	2.96624	1.11914e-256	5.10375e-255	up	yes
TEA011824	TEA011824		TEA011824.1	GO:0004177(aminopeptidase activity);GO:0005737(cytoplasm);GO:0005829(cytosol);GO:0006508(proteolysis);GO:0008235(metalloexopeptidase activity);GO:0016485(protein processing);GO:0031365(N-terminal protein amino acid modification);GO:0046872(metal ion binding)	NA	NA	NA		Methionine aminopeptidase [Actinidia chinensis var. chinensis]	mrna	28.1067	28.3719	24.7119	3.76185	4.21075	3.92166	6.82603	2.77105	1.79029e-256	8.1517e-255	up	yes
TEA002477	TEA002477		TEA002477.1	GO:0005886(plasma membrane);GO:0009507(chloroplast)	NA	NA	NA		PREDICTED: uncharacterized protein At4g06744-like [Nicotiana tabacum]	mrna	26.0107	25.2671	25.6394	65.2928	64.3592	66.7242	0.391683	-1.35224	3.53363e-255	1.60645e-253	down	yes
TEA009049	TEA009049		TEA009049.1	GO:0005516(calmodulin binding);GO:0005634(nucleus);GO:0005737(cytoplasm)	00500(Starch and sucrose metabolism)	K01214	EC:3.2.1.68		IQ domain-containing protein [Actinidia chinensis var. chinensis]	mrna	16.0135	16.7998	16.9045	2.00237	1.87981	1.57695	9.10729	3.18702	8.2984e-254	3.76672e-252	up	yes
TEA021459	TEA021459		TEA021459.1	GO:0009507(chloroplast);GO:0009535(chloroplast thylakoid membrane);GO:0009570(chloroplast stroma);GO:0009579(thylakoid);GO:0009735(response to cytokinin);GO:0009941(chloroplast envelope);GO:0030001(metal ion transport);GO:0046872(metal ion binding)	NA	NA	NA		hypothetical protein CK203_067228 [Vitis vinifera]	mrna	14.9195	14.0772	12.3684	48.1349	50.1631	51.0743	0.276926	-1.85243	2.41582e-253	1.09486e-251	down	yes
TEA005527	TEA005527		TEA005527.1	GO:0009507(chloroplast);GO:0015095(magnesium ion transmembrane transporter activity);GO:0015693(magnesium ion transport)	NA	NA	NA		PREDICTED: magnesium transporter MRS2-11, chloroplastic isoform X1 [Nicotiana attenuata]	mrna	35.8115	37.2726	36.6693	91.7951	94.4286	96.948	0.387586	-1.36741	4.46468e-253	2.02027e-251	down	yes
TEA017527	TEA017527		TEA017527.1	GO:0003677(DNA binding);GO:0003700(DNA binding transcription factor activity);GO:0005634(nucleus);GO:0006351(transcription, DNA-templated);GO:0006355(regulation of transcription, DNA-templated);GO:0009873(ethylene-activated signaling pathway);GO:0034059(response to anoxia);GO:2000280(regulation of root development)	NA	NA	NA		Ethylene-responsive transcription factor RAP2-3 like [Actinidia chinensis var. chinensis]	mrna	24.0819	22.8351	22.4233	0.28642	0.329221	0.516609	61.2411	5.93643	4.60071e-253	2.07859e-251	up	yes
TEA018539	TEA018539		TEA018539.1	GO:0005274(allantoin:proton symporter activity);GO:0005524(ATP binding);GO:0005739(mitochondrion);GO:0015210(uracil transmembrane transporter activity);GO:0015720(allantoin transport);GO:0015857(uracil transport);GO:0016021(integral component of membrane);GO:0043100(pyrimidine nucleobase salvage)	NA	NA	NA		Ureide permease [Actinidia chinensis var. chinensis]	mrna	25.5313	25.434	25.9171	7.6135	7.63857	7.62897	3.36009	1.7485	1.11944e-252	5.0498e-251	up	yes
TEA025627	TEA025627		TEA025627.1	GO:0005886(plasma membrane);GO:0016020(membrane);GO:0016021(integral component of membrane);GO:0046872(metal ion binding);GO:0055114(oxidation-reduction process)	NA	NA	NA		Cytochrome b561 and DOMON domain-containing protein [Actinidia chinensis var. chinensis]	mrna	18.0742	19.099	16.6052	1.98653	2.21884	2.35854	8.19303	3.0344	2.27699e-251	1.02398e-249	up	yes
TEA024785	TEA024785		TEA024785.1	GO:0005788(endoplasmic reticulum lumen)	04141(Protein processing in endoplasmic reticulum);04145(Phagosome)	K08057	NA		Calreticulin [Gossypium arboreum]	mrna	341.392	355.077	354.256	172.873	175.901	167.487	2.03526	1.02521	3.8191e-251	1.71483e-249	up	yes
TEA017486	TEA017486		TEA017486.1	GO:0004252(serine-type endopeptidase activity);GO:0005618(cell wall)	NA	NA	NA		PREDICTED: LRR receptor-like serine/threonine-protein kinase GSO1 isoform X3 [Eucalyptus grandis]	mrna	15.0103	14.1495	16.602	1.24717	1.48457	1.45571	10.9283	3.45	4.92852e-251	2.20957e-249	up	yes
TEA019461	TEA019461		TEA019461.1	GO:0005886(plasma membrane);GO:0016021(integral component of membrane);GO:0042626(ATPase activity, coupled to transmembrane movement of substances)	02010(ABC transporters)	K05681	NA		PREDICTED: ABC transporter G family member 28 [Vitis vinifera]	mrna	25.9279	25.717	24.6396	8.39608	8.6146	8.7418	2.96222	1.56668	2.08533e-249	9.30608e-248	up	yes
TEA024851	TEA024851		TEA024851.1	GO:0005634(nucleus)	NA	NA	NA		ACT domain-containing protein [Actinidia chinensis var. chinensis]	mrna	44.294	43.8786	45.6763	14.3761	13.1935	12.9852	3.30044	1.72266	2.75384e-249	1.22706e-247	up	yes
TEA030691	TEA030691		TEA030691.1	NA	04626(Plant-pathogen interaction)	K13465	EC:3.2.1.8		LRR receptor-like serine/threonine-protein kinase [Actinidia chinensis var. chinensis]	mrna	23.8645	24.6652	24.8336	7.05011	7.20452	7.265	3.40913	1.76941	5.67142e-249	2.52322e-247	up	yes
TEA025959	TEA025959		TEA025959.1	GO:0000325(plant-type vacuole);GO:0005524(ATP binding);GO:0005773(vacuole);GO:0005774(vacuolar membrane);GO:0005886(plasma membrane);GO:0008281(sulfonylurea receptor activity);GO:0008559(xenobiotic transmembrane transporting ATPase activity);GO:0009651(response to salt stress);GO:0016021(integral component of membrane);GO:0030007(cellular potassium ion homeostasis);GO:0042626(ATPase activity, cou…	02010(ABC transporters)	K05665	NA		ABC transporter C family member 9 like [Actinidia chinensis var. chinensis]	mrna	6.23922	7.22432	7.15166	20.217	20.4749	19.6956	0.341381	-1.55054	1.36092e-248	6.0455e-247	down	yes
TEA006044	TEA006044		TEA006044.1	GO:0004674(protein serine/threonine kinase activity);GO:0005634(nucleus);GO:0005737(cytoplasm);GO:0006468(protein phosphorylation);GO:0035556(intracellular signal transduction)	NA	NA	NA		CBL-interacting serine/threonine-protein kinase 23-like isoform X1 [Olea europaea var. sylvestris]	mrna	82.854	87.8937	84.6718	35.2969	35.5856	35.4267	2.40261	1.2646	1.88479e-248	8.35993e-247	up	yes
TEA022813	TEA022813		TEA022813.1	GO:0004372(glycine hydroxymethyltransferase activity);GO:0005739(mitochondrion);GO:0005747(mitochondrial respiratory chain complex I);GO:0005829(cytosol);GO:0006544(glycine metabolic process);GO:0006563(L-serine metabolic process);GO:0008270(zinc ion binding);GO:0050897(cobalt ion binding)	00630(Glyoxylate and dicarboxylate metabolism);00260(Glycine, serine and threonine metabolism);00460(Cyanoamino acid metabolism);00670(One carbon pool by folate)	K00600	EC:2.1.2.1		Serine hydroxymethyltransferase [Actinidia chinensis var. chinensis]	mrna	73.5411	81.4264	79.3786	28.9811	29.6974	29.4099	2.66035	1.41162	2.01667e-248	8.93128e-247	up	yes
TEA012379	TEA012379		TEA012379.1	GO:0009533(chloroplast stromal thylakoid);GO:0009535(chloroplast thylakoid membrane);GO:0016688(L-ascorbate peroxidase activity)	00053(Ascorbate and aldarate metabolism);00480(Glutathione metabolism)	K00434	EC:1.11.1.11		chloroplast thylakoid-bound ascorbate peroxidase [Camellia sinensis]	mrna	175.618	165.868	162.983	69.3638	66.0653	68.1587	2.47789	1.30911	2.83584e-248	1.25401e-246	up	yes
TEA027863	TEA027863		TEA027863.1	GO:0003674(molecular_function);GO:0008150(biological_process);GO:0009507(chloroplast)	NA	NA	NA		Kelch repeat and BTB domain-containing protein [Actinidia chinensis var. chinensis]	mrna	0.501433	0.317352	0.376593	101.629	104.545	98.784	0.0039198	-7.995	5.58119e-248	2.46054e-246	down	yes
TEA001025	TEA001025		TEA001025.1	GO:0002237(response to molecule of bacterial origin);GO:0005524(ATP binding);GO:0005739(mitochondrion);GO:0005740(mitochondrial envelope);GO:0005741(mitochondrial outer membrane);GO:0005886(plasma membrane);GO:0008219(cell death);GO:0009411(response to UV);GO:0009617(response to bacterium);GO:0009626(plant-type hypersensitive response);GO:0009863(salicylic acid mediated signaling pathway);GO:0016…	NA	NA	NA		Protein HYPER-SENSITIVITY-RELATED like [Actinidia chinensis var. chinensis]	mrna	19.7152	19.9526	19.7998	2.52881	3.03385	2.51279	7.364	2.88049	6.14613e-248	2.7055e-246	up	yes
TEA028033	TEA028033		TEA028033.1	GO:0003735(structural constituent of ribosome);GO:0005840(ribosome);GO:0006412(translation);GO:0009507(chloroplast);GO:0009570(chloroplast stroma);GO:0009941(chloroplast envelope);GO:0016020(membrane);GO:0019843(rRNA binding)	03010(Ribosome)	K02906	NA		50S ribosomal protein [Actinidia chinensis var. chinensis]	mrna	31.6807	36.1312	31.0627	93.0237	97.3849	97.8673	0.342986	-1.54378	6.55066e-248	2.87923e-246	down	yes
TEA005206	TEA005206		TEA005206.1	GO:0005634(nucleus);GO:0005737(cytoplasm)	NA	NA	NA		Beta-catenin [Trema orientale]	mrna	9.52676	11.6975	9.66898	39.1397	39.4673	39.4307	0.261723	-1.93389	1.03579e-247	4.54577e-246	down	yes
TEA024981	TEA024981		TEA024981.1	GO:0004609(phosphatidylserine decarboxylase activity);GO:0005509(calcium ion binding);GO:0005737(cytoplasm);GO:0005783(endoplasmic reticulum);GO:0005789(endoplasmic reticulum membrane);GO:0006646(phosphatidylethanolamine biosynthetic process);GO:0008654(phospholipid biosynthetic process);GO:0097708(intracellular vesicle)	00564(Glycerophospholipid metabolism)	K01613	EC:4.1.1.65		Phosphatidylserine decarboxylase 2 alpha chain like [Actinidia chinensis var. chinensis]	mrna	17.7888	17.2499	15.8508	54.3388	56.68	55.4941	0.305619	-1.7102	2.11304e-247	9.24568e-246	down	yes
TEA011592	TEA011592		TEA011592.1	GO:0003700(DNA binding transcription factor activity);GO:0005634(nucleus);GO:0006355(regulation of transcription, DNA-templated);GO:0043565(sequence-specific DNA binding)	04075(Plant hormone signal transduction)	K14494	NA		Scarecrow-like transcription factor [Actinidia chinensis var. chinensis]	mrna	57.8368	61.3474	60.334	26.0462	26.6957	27.1411	2.24726	1.16817	4.35868e-247	1.90429e-245	up	yes
TEA017997	TEA017997		TEA017997.1	GO:0003674(molecular_function);GO:0008150(biological_process);GO:0009507(chloroplast);GO:0009535(chloroplast thylakoid membrane);GO:0016021(integral component of membrane)	NA	NA	NA		Protein of unknown function DUF3464 protein [Actinidia chinensis var. chinensis]	mrna	35.5678	31.1563	29.2177	127.208	137.185	133.01	0.241422	-2.05037	2.30354e-246	1.0034e-244	down	yes
TEA032833	TEA032833		TEA032833.1	GO:0000822(inositol hexakisphosphate binding);GO:0009734(auxin-activated signaling pathway)	04075(Plant hormone signal transduction)	K14485	NA		transport inhibitor response 1 [Camellia sinensis]	mrna	13.7062	14.5054	14.2673	38.2931	38.5932	36.778	0.373723	-1.41996	5.01437e-246	2.18095e-244	down	yes
TEA023222	TEA023222		TEA023222.1	GO:0004672(protein kinase activity);GO:0004674(protein serine/threonine kinase activity);GO:0005524(ATP binding);GO:0005886(plasma membrane);GO:0006468(protein phosphorylation);GO:0006979(response to oxidative stress);GO:0007169(transmembrane receptor protein tyrosine kinase signaling pathway);GO:0009506(plasmodesma);GO:0009845(seed germination);GO:0016301(kinase activity);GO:0046777(protein auto…	NA	NA	NA		Receptor-like protein kinase [Actinidia chinensis var. chinensis]	mrna	18.2917	19.0204	19.1436	2.87263	2.77314	3.59247	6.1111	2.61143	6.34541e-246	2.75576e-244	up	yes
TEA012091	TEA012091		TEA012091.1	GO:0005737(cytoplasm);GO:0030001(metal ion transport);GO:0046914(transition metal ion binding);GO:0046916(cellular transition metal ion homeostasis)	NA	NA	NA		heavy metal-associated isoprenylated plant protein 7-like [Quercus suber]	mrna	1.5527	1.72578	1.66382	23.4723	20.2482	20.9281	0.0764486	-3.70937	1.27443e-245	5.5265e-244	down	yes
TEA013995	TEA013995		TEA013995.1	GO:0004190(aspartic-type endopeptidase activity);GO:0006508(proteolysis);GO:0030163(protein catabolic process)	NA	NA	NA		Aspartyl protease family protein [Actinidia chinensis var. chinensis]	mrna	4.82527	5.64865	5.52124	22.8084	23.5722	24.3929	0.226005	-2.14557	2.814e-245	1.21847e-243	down	yes
TEA000817	TEA000817		TEA000817.1	GO:0005618(cell wall);GO:0033609(oxalate metabolic process);GO:0046564(oxalate decarboxylase activity)	NA	NA	NA		germin-like protein 2 [Camellia sinensis]	mrna	24.0859	22.9577	21.7265	99.6221	94.6265	89.8344	0.242077	-2.04646	6.28637e-245	2.71797e-243	down	yes
TEA033219	TEA033219		TEA033219.1	GO:0005576(extracellular region);GO:0005618(cell wall);GO:0016787(hydrolase activity);GO:0052689(carboxylic ester hydrolase activity);GO:0071555(cell wall organization)	NA	NA	NA		Pectin acetylesterase [Actinidia chinensis var. chinensis]	mrna	7.80642	9.0225	9.8186	38.7491	39.3935	39.5193	0.226475	-2.14257	4.4584e-244	1.92478e-242	down	yes
TEA010235	TEA010235		TEA010235.1	GO:0004375(glycine dehydrogenase (decarboxylating) activity);GO:0005739(mitochondrion);GO:0005829(cytosol);GO:0005960(glycine cleavage complex);GO:0016594(glycine binding);GO:0019464(glycine decarboxylation via glycine cleavage system)	00630(Glyoxylate and dicarboxylate metabolism);00260(Glycine, serine and threonine metabolism)	K00281	EC:1.4.4.2		Glycine dehydrogenase [Actinidia chinensis var. chinensis]	mrna	37.2547	33.8422	30.1831	104.538	106.577	103.895	0.321513	-1.63705	4.74137e-244	2.04391e-242	down	yes
TEA004048	TEA004048		TEA004048.1	GO:0005515(protein binding);GO:0005783(endoplasmic reticulum);GO:0005789(endoplasmic reticulum membrane);GO:0016021(integral component of membrane);GO:0020037(heme binding);GO:0043447(alkane biosynthetic process);GO:0046872(metal ion binding);GO:0055114(oxidation-reduction process)	00910(Nitrogen metabolism)	K10534	EC:1.7.1.1;EC:1.7.1.2		cytochrome b5 [Camellia sinensis var. sinensis]	mrna	114.56	115.965	116.615	40.2427	42.1419	41.8143	2.79504	1.48287	5.22129e-244	2.24747e-242	up	yes
TEA025502	TEA025502		TEA025502.1	GO:0005524(ATP binding);GO:0005886(plasma membrane);GO:0009507(chloroplast);GO:0016021(integral component of membrane);GO:0042626(ATPase activity, coupled to transmembrane movement of substances);GO:0055085(transmembrane transport)	02010(ABC transporters);04146(Peroxisome)	K05677	NA		ABC transporter D family member 2 like [Actinidia chinensis var. chinensis]	mrna	27.9074	26.7691	26.1226	61.141	59.0995	58.0807	0.45311	-1.14207	1.81935e-243	7.81972e-242	down	yes
TEA013405	TEA013405		TEA013405.1	GO:0003677(DNA binding);GO:0003700(DNA binding transcription factor activity);GO:0005515(protein binding);GO:0005634(nucleus);GO:0006351(transcription, DNA-templated);GO:0006355(regulation of transcription, DNA-templated);GO:0006970(response to osmotic stress);GO:0009409(response to cold);GO:0009414(response to water deprivation);GO:0009416(response to light stimulus);GO:0009611(response to wound…	NA	NA	NA		Ethylene-responsive transcription factor RAP2-4 like [Actinidia chinensis var. chinensis]	mrna	301.399	295.331	292.394	144.936	146.485	141.384	2.05433	1.03867	2.69843e-243	1.1581e-241	up	yes
TEA002710	TEA002710		TEA002710.1	GO:0004333(fumarate hydratase activity);GO:0005739(mitochondrion);GO:0005829(cytosol);GO:0006099(tricarboxylic acid cycle);GO:0006106(fumarate metabolic process);GO:0006108(malate metabolic process);GO:0051262(protein tetramerization)	00020(Citrate cycle (TCA cycle));00620(Pyruvate metabolism)	K01679	EC:4.2.1.2		PREDICTED: fumarate hydratase 1, mitochondrial isoform X1 [Gossypium raimondii]	mrna	67.182	62.9727	61.2588	23.6853	24.2263	22.5071	2.71822	1.44266	3.00145e-243	1.28626e-241	up	yes
TEA012955	TEA012955		TEA012955.1	GO:0016787(hydrolase activity)	NA	NA	NA		uncharacterized protein LOC110633369 isoform X1 [Hevea brasiliensis]	mrna	5.92575	7.73383	7.39072	62.2533	57.9182	58.7604	0.117644	-3.0875	5.20275e-243	2.22633e-241	down	yes
TEA009553	TEA009553		TEA009553.1	GO:0004497(monooxygenase activity);GO:0005506(iron ion binding);GO:0009507(chloroplast);GO:0016705(oxidoreductase activity, acting on paired donors, with incorporation or reduction of molecular oxygen);GO:0019825(oxygen binding);GO:0020037(heme binding);GO:0055114(oxidation-reduction process)	00073(Cutin, suberine and wax biosynthesis)	K20769	EC:1.14.-.-		Cytochrome P450 94A1 like [Actinidia chinensis var. chinensis]	mrna	12.2643	9.50819	10.8526	50.5625	52.812	48.9091	0.214239	-2.22271	5.48274e-243	2.34271e-241	down	yes
TEA017121	TEA017121		TEA017121.1	GO:0004364(glutathione transferase activity);GO:0005737(cytoplasm);GO:0006749(glutathione metabolic process);GO:0009407(toxin catabolic process)	00480(Glutathione metabolism)	K00799	EC:2.5.1.18		Glutathione S-transferase [Actinidia chinensis var. chinensis]	mrna	82.0295	88.5742	80.3273	16.9522	16.3048	18.4006	4.85758	2.28024	5.58475e-243	2.3828e-241	up	yes
TEA022898	TEA022898		TEA022898.1	GO:0000287(magnesium ion binding);GO:0004450(isocitrate dehydrogenase (NADP+) activity);GO:0005739(mitochondrion);GO:0006099(tricarboxylic acid cycle);GO:0006102(isocitrate metabolic process);GO:0009507(chloroplast);GO:0009534(chloroplast thylakoid);GO:0009570(chloroplast stroma);GO:0051287(NAD binding)	00020(Citrate cycle (TCA cycle));00480(Glutathione metabolism);04146(Peroxisome)	K00031	EC:1.1.1.42		isocitrate dehydrogenase [NADP], chloroplastic/mitochondrial [Manihot esculenta]	mrna	75.2816	79.5196	77.9861	27.7843	28.1096	30.0839	2.70753	1.43698	7.87443e-243	3.3548e-241	up	yes
TEA017749	TEA017749		TEA017749.1	GO:0003756(protein disulfide isomerase activity);GO:0005634(nucleus);GO:0005783(endoplasmic reticulum);GO:0005789(endoplasmic reticulum membrane);GO:0006464(cellular protein modification process);GO:0015035(protein disulfide oxidoreductase activity);GO:0016671(oxidoreductase activity, acting on a sulfur group of donors, disulfide as acceptor);GO:0034975(protein folding in endoplasmic reticulum);G…	04141(Protein processing in endoplasmic reticulum)	K10950	EC:1.8.4.-		Endoplasmic reticulum oxidoreductin-1 like [Actinidia chinensis var. chinensis]	mrna	56.1164	60.1878	58.9346	16.2137	17.2424	17.3748	3.44749	1.78554	2.0811e-242	8.85332e-241	up	yes
TEA030500	TEA030500		TEA030500.1	GO:0004674(protein serine/threonine kinase activity);GO:0005515(protein binding);GO:0005524(ATP binding);GO:0005622(intracellular);GO:0005783(endoplasmic reticulum);GO:0005886(plasma membrane);GO:0007275(multicellular organism development);GO:0009414(response to water deprivation);GO:0009651(response to salt stress);GO:0010540(basipetal auxin transport);GO:0016301(kinase activity);GO:0018105(pept…	NA	NA	NA		CBL-interacting serine/threonine-protein kinase [Actinidia chinensis var. chinensis]	mrna	79.1875	79.5155	84.6277	166.527	167.093	161.146	0.49181	-1.02383	5.40399e-242	2.29559e-240	down	yes
TEA018223	TEA018223		TEA018223.1	GO:0001666(response to hypoxia);GO:0005773(vacuole);GO:0005829(cytosol);GO:0005886(plasma membrane);GO:0005985(sucrose metabolic process);GO:0005986(sucrose biosynthetic process);GO:0008194(UDP-glycosyltransferase activity);GO:0016020(membrane);GO:0016157(sucrose synthase activity);GO:0016757(transferase activity, transferring glycosyl groups)	00500(Starch and sucrose metabolism)	K00695	EC:2.4.1.13		sucrose synthase 1 [Camellia sinensis]	mrna	12.9847	14.0595	14.5815	32.3671	31.7923	31.3486	0.435835	-1.19815	8.98041e-242	3.80375e-240	down	yes
TEA018878	TEA018878		TEA018878.1	GO:0003824(catalytic activity);GO:0005829(cytosol);GO:0008460(dTDP-glucose 4,6-dehydratase activity);GO:0009225(nucleotide-sugar metabolic process);GO:0009506(plasmodesma);GO:0009507(chloroplast);GO:0010253(UDP-rhamnose biosynthetic process);GO:0010280(UDP-L-rhamnose synthase activity);GO:0010315(auxin efflux);GO:0016491(oxidoreductase activity);GO:0016853(isomerase activity);GO:0030154(cell diff…	00520(Amino sugar and nucleotide sugar metabolism)	K12450	EC:4.2.1.76		UDP-L-rhamnose synthase, partial [Camellia sinensis]	mrna	73.6496	77.0102	74.2826	30.5767	31.7288	32.3923	2.37537	1.24815	2.67562e-241	1.13165e-239	up	yes
TEA005091	TEA005091		TEA005091.1	GO:0008194(UDP-glycosyltransferase activity);GO:0009813(flavonoid biosynthetic process);GO:0043231(intracellular membrane-bounded organelle);GO:0052696(flavonoid glucuronidation)	00908(Zeatin biosynthesis)	K13495	EC:2.4.1.215		Zeatin O-glucosyltransferase [Actinidia chinensis var. chinensis]	mrna	20.2995	19.4013	18.3977	0.836766	0.767345	0.444486	28.3601	4.82579	3.0485e-241	1.28748e-239	up	yes
TEA007339	TEA007339		TEA007339.1	GO:0005507(copper ion binding);GO:0016722(oxidoreductase activity, oxidizing metal ions)	NA	NA	NA		Phagocyte signaling-impaired protein [Actinidia chinensis var. chinensis]	mrna	43.7012	43.9373	46.0605	15.4645	15.0256	16.3786	2.85263	1.51229	5.28914e-241	2.23055e-239	up	yes
TEA010813	TEA010813		TEA010813.1	GO:0000139(Golgi membrane);GO:0000271(polysaccharide biosynthetic process);GO:0000977(RNA polymerase II regulatory region sequence-specific DNA binding);GO:0005794(Golgi apparatus);GO:0005886(plasma membrane);GO:0009833(plant-type primary cell wall biogenesis);GO:0016021(integral component of membrane);GO:0016740(transferase activity);GO:0016757(transferase activity, transferring glycosyl groups)…	NA	NA	NA		Cellulose synthase-like protein [Actinidia chinensis var. chinensis]	mrna	9.76081	11.2872	10.4563	44.9438	46.9526	47.0162	0.226792	-2.14056	7.81825e-241	3.29236e-239	down	yes
TEA014586	TEA014586		TEA014586.1	GO:0005351(carbohydrate:proton symporter activity);GO:0005355(glucose transmembrane transporter activity);GO:0005887(integral component of plasma membrane);GO:0046323(glucose import)	NA	NA	NA		hexose carrier protein HEX6 [Manihot esculenta]	mrna	83.559	87.5227	83.6091	33.0185	31.8072	32.6095	2.61395	1.38623	4.11492e-240	1.72785e-238	up	yes
TEA028541	TEA028541		TEA028541.1	GO:0000302(response to reactive oxygen species);GO:0004130(cytochrome-c peroxidase activity);GO:0004601(peroxidase activity);GO:0005515(protein binding);GO:0005634(nucleus);GO:0005737(cytoplasm);GO:0006979(response to oxidative stress);GO:0009507(chloroplast);GO:0009534(chloroplast thylakoid);GO:0009535(chloroplast thylakoid membrane);GO:0009543(chloroplast thylakoid lumen);GO:0009579(thylakoid);…	00053(Ascorbate and aldarate metabolism);00480(Glutathione metabolism)	K00434	EC:1.11.1.11		Thylakoid lumenal protein [Actinidia chinensis var. chinensis]	mrna	66.9644	71.6472	63.5059	151.608	159.289	151.897	0.436733	-1.19518	4.38744e-240	1.83963e-238	down	yes
TEA021290	TEA021290		TEA021290.1	GO:0003676(nucleic acid binding);GO:0003700(DNA binding transcription factor activity);GO:0005634(nucleus);GO:0006355(regulation of transcription, DNA-templated)	NA	NA	NA		PREDICTED: uncharacterized protein LOC104604941 [Nelumbo nucifera]	mrna	9.05152	9.94661	8.9505	30.9259	32.2335	30.9942	0.296841	-1.75224	8.47436e-240	3.54815e-238	down	yes
TEA026713	TEA026713		TEA026713.1	GO:0005515(protein binding);GO:0005886(plasma membrane);GO:0009534(chloroplast thylakoid);GO:0033614(chloroplast proton-transporting ATP synthase complex assembly)	NA	NA	NA		protein CONSERVED ONLY IN THE GREEN LINEAGE 160, chloroplastic [Coffea eugenioides]	mrna	12.8349	13.4576	11.9186	37.2583	36.8561	39.3763	0.336689	-1.57051	6.12426e-239	2.5605e-237	down	yes
TEA010679	TEA010679		TEA010679.1	GO:0004176(ATP-dependent peptidase activity);GO:0005739(mitochondrion);GO:0006508(proteolysis);GO:0008237(metallopeptidase activity);GO:0009535(chloroplast thylakoid membrane);GO:0009941(chloroplast envelope);GO:0010027(thylakoid membrane organization);GO:0010205(photoinhibition);GO:0010206(photosystem II repair);GO:0010304(PSII associated light-harvesting complex II catabolic process)	NA	NA	NA		ATP-dependent zinc metalloprotease [Actinidia chinensis var. chinensis]	mrna	17.4632	18.0208	17.1948	36.916	36.2458	36.7159	0.479431	-1.0606	2.65672e-238	1.10916e-236	down	yes
TEA015452	TEA015452		TEA015452.1	GO:0003674(molecular_function);GO:0008150(biological_process);GO:0009507(chloroplast);GO:0016021(integral component of membrane)	NA	NA	NA		Pre-neck appendage protein [Actinidia chinensis var. chinensis]	mrna	1.3452	1.5326	1.19623	10.7558	10.3577	11.1667	0.126209	-2.98612	4.88655e-238	2.03718e-236	down	yes
TEA018348	TEA018348		TEA018348.1	GO:0004553(hydrolase activity, hydrolyzing O-glycosyl compounds);GO:0005576(extracellular region);GO:0008810(cellulase activity);GO:0030245(cellulose catabolic process);GO:0071555(cell wall organization)	00500(Starch and sucrose metabolism)	K01179	EC:3.2.1.4		Endoglucanase [Actinidia chinensis var. chinensis]	mrna	0.96869	0.855795	1.11255	14.5139	15.1181	13.9993	0.0673148	-3.89293	5.88931e-238	2.45172e-236	down	yes
TEA028238	TEA028238		TEA028238.1	GO:0005778(peroxisomal membrane);GO:0016559(peroxisome fission);GO:0044375(regulation of peroxisome size)	04146(Peroxisome)	K13352	NA		PEX11 domain-containing protein [Cephalotus follicularis]	mrna	22.5866	24.1985	20.8765	92.9676	87.2025	95.2536	0.245663	-2.02525	1.20807e-237	5.01486e-236	down	yes
TEA027897	TEA027897		TEA027897.1	GO:0004144(diacylglycerol O-acyltransferase activity);GO:0005886(plasma membrane);GO:0019432(triglyceride biosynthetic process);GO:0047196(long-chain-alcohol O-fatty-acyltransferase activity)	NA	NA	NA		O-acyltransferase [Actinidia chinensis var. chinensis]	mrna	37.4125	37.7707	37.2195	8.1502	6.91922	6.35307	5.24695	2.39148	1.17915e-236	4.8809e-235	up	yes
TEA007205	TEA007205		TEA007205.1	GO:0047037(salutaridine reductase (NADPH) activity);GO:0050661(NADP binding);GO:0097295(morphine biosynthetic process)	00902(Monoterpenoid biosynthesis)	K15095	EC:1.1.1.208		salutaridine reductase-like [Hevea brasiliensis]	mrna	1.2619	1.38534	0.959093	20.1304	21.377	20.0746	0.0585615	-4.0939	1.31789e-236	5.44748e-235	down	yes
TEA032312	TEA032312		TEA032312.1	GO:0003723(RNA binding);GO:0003729(mRNA binding);GO:0006397(mRNA processing);GO:0008266(poly(U) RNA binding);GO:0009409(response to cold);GO:0009507(chloroplast);GO:0009534(chloroplast thylakoid);GO:0009535(chloroplast thylakoid membrane);GO:0009570(chloroplast stroma);GO:0009579(thylakoid);GO:0009737(response to abscisic acid);GO:0009941(chloroplast envelope);GO:0010319(stromule);GO:0045087(inna…	NA	NA	NA		29 kDa ribonucleoprotein A, chloroplastic [Prunus avium]	mrna	71.9434	78.9416	78.264	188.468	201.141	202.165	0.387224	-1.36876	1.58306e-236	6.53427e-235	down	yes
TEA020498	TEA020498		TEA020498.1	GO:0004674(protein serine/threonine kinase activity);GO:0005886(plasma membrane);GO:0006468(protein phosphorylation);GO:0006952(defense response);GO:0009506(plasmodesma)	NA	NA	NA		G-type lectin S-receptor-like serine/threonine-protein kinase [Actinidia chinensis var. chinensis]	mrna	8.45334	7.65622	8.1364	0.355812	0.474877	0.421863	19.3572	4.2748	6.20853e-236	2.55902e-234	up	yes
TEA013943	TEA013943		TEA013943.1	GO:0005737(cytoplasm);GO:0005740(mitochondrial envelope);GO:0005829(cytosol);GO:0005886(plasma membrane);GO:0006007(glucose catabolic process);GO:0006096(glycolytic process);GO:0009409(response to cold);GO:0009506(plasmodesma);GO:0009507(chloroplast);GO:0009555(pollen development);GO:0010118(stomatal movement);GO:0030145(manganese ion binding);GO:0046537(2,3-bisphosphoglycerate-independent phosph…	00010(Glycolysis / Gluconeogenesis);00260(Glycine, serine and threonine metabolism)	K15633	EC:5.4.2.12		2,3-bisphosphoglycerate-independent phosphoglycerate mutase [Sesamum indicum]	mrna	107.866	109.557	114.29	48.9055	51.3217	49.5456	2.21478	1.14716	9.85834e-236	4.05765e-234	up	yes
TEA018048	TEA018048		TEA018048.1	GO:0006855(drug transmembrane transport)	NA	NA	NA		Protein DETOXIFICATION like [Actinidia chinensis var. chinensis]	mrna	15.8073	17.0978	14.7822	45.8821	48.5816	44.8586	0.34228	-1.54675	1.47779e-235	6.07394e-234	down	yes
TEA028752	TEA028752		TEA028752.1	GO:0009507(chloroplast);GO:0009534(chloroplast thylakoid);GO:0009535(chloroplast thylakoid membrane);GO:0009570(chloroplast stroma);GO:0009706(chloroplast inner membrane);GO:0009941(chloroplast envelope);GO:0015031(protein transport)	NA	NA	NA		Protein TIC 62 like [Actinidia chinensis var. chinensis]	mrna	20.2954	21.9999	23.4472	60.2844	60.6796	60.8365	0.361618	-1.46746	3.07606e-235	1.26253e-233	down	yes
TEA021684	TEA021684		TEA021684.1	GO:0004970(ionotropic glutamate receptor activity);GO:0005217(intracellular ligand-gated ion channel activity);GO:0005576(extracellular region);GO:0006811(ion transport);GO:0006874(cellular calcium ion homeostasis);GO:0006883(cellular sodium ion homeostasis);GO:0009416(response to light stimulus);GO:0016021(integral component of membrane);GO:0030007(cellular potassium ion homeostasis)	NA	NA	NA		Glutamate receptor 3.2 like [Actinidia chinensis var. chinensis]	mrna	27.1106	29.4979	27.4416	58.2184	59.0091	57.3109	0.481556	-1.05422	3.13796e-235	1.28612e-233	down	yes
TEA031600	TEA031600		TEA031600.1	GO:0003674(molecular_function);GO:0005634(nucleus);GO:0008150(biological_process)	NA	NA	NA		Zinc finger protein [Actinidia chinensis var. chinensis]	mrna	36.2148	36.8029	36.5885	8.11408	8.4107	8.09555	4.45186	2.15441	4.2129e-235	1.72427e-233	up	yes
TEA028877	TEA028877		TEA028877.1	NA	NA	NA	NA		HcrVf1 protein [Malus floribunda]	mrna	34.0807	40.008	39.2672	4.17565	5.22658	5.10989	7.81112	2.96553	4.29012e-235	1.75341e-233	up	yes
TEA028007	TEA028007		TEA028007.1	GO:0005634(nucleus);GO:0097100(supercoiled DNA binding);GO:2000033(regulation of seed dormancy process)	NA	NA	NA		PREDICTED: protein EFFECTOR OF TRANSCRIPTION 2 isoform X1 [Nicotiana tomentosiformis]	mrna	23.3805	23.4865	25.2663	56.108	57.3512	56.8764	0.423477	-1.23964	4.73382e-235	1.93205e-233	down	yes
TEA016019	TEA016019		TEA016019.1	GO:0004853(uroporphyrinogen decarboxylase activity);GO:0005829(cytosol);GO:0006783(heme biosynthetic process)	00860(Porphyrin and chlorophyll metabolism)	K01599	EC:4.1.1.37		Uroporphyrinogen decarboxylase [Actinidia chinensis var. chinensis]	mrna	20.9948	23.9186	22.0233	57.8893	56.1625	57.6273	0.389895	-1.35884	6.81453e-235	2.77738e-233	down	yes
TEA013696	TEA013696		TEA013696.1	GO:0004672(protein kinase activity);GO:0005886(plasma membrane);GO:0016301(kinase activity);GO:0016310(phosphorylation)	NA	NA	NA		Serine/threonine-protein kinase [Actinidia chinensis var. chinensis]	mrna	35.6851	34.7722	35.3606	8.27975	7.99195	6.44529	4.6581	2.21974	1.10614e-234	4.50196e-233	up	yes
TEA014844	TEA014844		TEA014844.1	GO:0004185(serine-type carboxypeptidase activity);GO:0006508(proteolysis);GO:0008239(dipeptidyl-peptidase activity)	NA	NA	NA		Lysosomal Pro-X carboxypeptidase [Actinidia chinensis var. chinensis]	mrna	20.7892	21.3891	20.8132	51.4276	51.4726	51.8788	0.406977	-1.29698	3.4825e-234	1.41539e-232	down	yes
TEA009534	TEA009534		TEA009534.1	GO:0005576(extracellular region);GO:0016042(lipid catabolic process);GO:0016788(hydrolase activity, acting on ester bonds);GO:0052689(carboxylic ester hydrolase activity)	NA	NA	NA		GDSL esterase/lipase [Actinidia chinensis var. chinensis]	mrna	0.532963	0.589229	0.584605	16.3105	17.6996	18.0451	0.0327882	-4.93068	1.21078e-233	4.91413e-232	down	yes
TEA025404	TEA025404		TEA025404.1	GO:0005737(cytoplasm);GO:0005829(cytosol);GO:0008270(zinc ion binding);GO:0009809(lignin biosynthetic process);GO:0016491(oxidoreductase activity);GO:0045551(cinnamyl-alcohol dehydrogenase activity);GO:0052747(sinapyl alcohol dehydrogenase activity);GO:0055114(oxidation-reduction process)	00940(Phenylpropanoid biosynthesis)	K00083	EC:1.1.1.195		cinnamyl alcohol dehydrogenase 1 [Camellia sinensis]	mrna	46.3876	47.8946	46.7499	12.8996	13.2892	13.0459	3.59458	1.84582	1.83217e-233	7.42578e-232	up	yes
TEA010659	TEA010659		TEA010659.1	GO:0005634(nucleus)	NA	NA	NA		PREDICTED: transcription factor bHLH96 [Nelumbo nucifera]	mrna	9.30265	8.92151	10.1884	41.7181	40.3795	41.011	0.230793	-2.11533	3.0812e-233	1.24707e-231	down	yes
TEA026330	TEA026330		TEA026330.1	GO:0002229(defense response to oomycetes);GO:0004674(protein serine/threonine kinase activity);GO:0005515(protein binding);GO:0005524(ATP binding);GO:0005886(plasma membrane);GO:0006468(protein phosphorylation);GO:0010726(positive regulation of hydrogen peroxide metabolic process);GO:0010942(positive regulation of cell death);GO:0016021(integral component of membrane);GO:0016301(kinase activity);…	NA	NA	NA		Legume lectin domain protein [Actinidia chinensis var. chinensis]	mrna	29.3972	30.3831	29.2108	6.54861	6.30321	7.35973	4.40298	2.13848	4.21883e-233	1.70514e-231	up	yes
TEA014615	TEA014615		TEA014615.1	GO:0001887(selenium compound metabolic process);GO:0003962(cystathionine gamma-synthase activity);GO:0009086(methionine biosynthetic process);GO:0009507(chloroplast);GO:0009570(chloroplast stroma);GO:0030170(pyridoxal phosphate binding)	00920(Sulfur metabolism);00270(Cysteine and methionine metabolism);00450(Selenocompound metabolism)	K01739	EC:2.5.1.48		Cystathionine gamma-synthase [Actinidia chinensis var. chinensis]	mrna	36.205	35.2957	36.8624	73.916	73.8144	73.4166	0.490005	-1.02913	8.62483e-233	3.48111e-231	down	yes
TEA016719	TEA016719		TEA016719.1	GO:0003674(molecular_function);GO:0005634(nucleus)	NA	NA	NA		Tetratricopeptide repeat protein like [Actinidia chinensis var. chinensis]	mrna	11.3613	9.52181	11.9725	48.7482	48.0824	49.2438	0.224924	-2.15249	5.50455e-232	2.21865e-230	down	yes
TEA008218	TEA008218		TEA008218.1	GO:0009416(response to light stimulus);GO:0009535(chloroplast thylakoid membrane);GO:0009768(photosynthesis, light harvesting in photosystem I);GO:0009941(chloroplast envelope);GO:0010287(plastoglobule);GO:0016168(chlorophyll binding);GO:0031409(pigment binding)	NA	NA	NA		Agamous-like MADS-box protein [Actinidia chinensis var. chinensis]	mrna	24.5118	23.7382	20.8028	59.1503	60.6433	59.8231	0.384445	-1.37915	1.14394e-231	4.60438e-230	down	yes
TEA021214	TEA021214		TEA021214.1	GO:0005634(nucleus);GO:0006281(DNA repair);GO:0006284(base-excision repair);GO:0008725(DNA-3-methyladenine glycosylase activity)	03410(Base excision repair)	K01246	EC:3.2.2.20		GMP synthase [Actinidia chinensis var. chinensis]	mrna	1.09877	0.775744	0.786918	17.4686	17.0821	16.9056	0.0517221	-4.27308	3.37626e-231	1.35707e-229	down	yes
TEA021289	TEA021289		TEA021289.1	GO:0005739(mitochondrion);GO:0006412(translation)	03010(Ribosome)	K02895	NA		unnamed protein product, partial [Vitis vinifera]	mrna	82.5829	76.3658	76.2713	173.394	174.118	181.068	0.445004	-1.16811	5.5349e-231	2.22166e-229	down	yes
TEA012018	TEA012018		TEA012018.1	GO:0005244(voltage-gated ion channel activity);GO:0005267(potassium channel activity);GO:0005737(cytoplasm);GO:0005829(cytosol);GO:0005886(plasma membrane);GO:0006813(potassium ion transport);GO:0009506(plasmodesma);GO:0016020(membrane);GO:0034765(regulation of ion transmembrane transport)	03008(Ribosome biogenesis in eukaryotes)	K14521	EC:2.3.1.-		probable voltage-gated potassium channel subunit beta [Jatropha curcas]	mrna	77.9763	74.7401	76.4963	24.8013	23.5259	24.7538	3.13642	1.64912	2.55409e-229	1.01957e-227	up	yes
TEA009443	TEA009443		TEA009443.1	GO:0005506(iron ion binding);GO:0009507(chloroplast);GO:0009534(chloroplast thylakoid);GO:0009535(chloroplast thylakoid membrane);GO:0009941(chloroplast envelope);GO:0016021(integral component of membrane);GO:0046872(metal ion binding)	00010(Glycolysis / Gluconeogenesis);00051(Fructose and mannose metabolism);00052(Galactose metabolism);00500(Starch and sucrose metabolism);00520(Amino sugar and nucleotide sugar metabolism);00524(Neomycin, kanamycin and gentamicin biosynthesis)	K00844	EC:2.7.1.1		hypothetical protein CK203_024351 [Vitis vinifera]	mrna	22.8222	22.4658	20.3674	70.623	75.6025	69.7682	0.303969	-1.718	1.52113e-228	6.06393e-227	down	yes
TEA022704	TEA022704		TEA022704.1	NA	NA	NA	NA			mrna	45.8008	44.1141	40.5373	116.455	112.806	119.398	0.374155	-1.41829	2.75277e-228	1.09588e-226	down	yes
TEA005542	TEA005542		TEA005542.1	GO:0004497(monooxygenase activity);GO:0005618(cell wall);GO:0009507(chloroplast);GO:0009570(chloroplast stroma);GO:0009573(chloroplast ribulose bisphosphate carboxylase complex);GO:0009579(thylakoid);GO:0009637(response to blue light);GO:0009853(photorespiration);GO:0009941(chloroplast envelope);GO:0010114(response to red light);GO:0010218(response to far red light);GO:0015977(carbon fixation);GO…	00630(Glyoxylate and dicarboxylate metabolism);00710(Carbon fixation in photosynthetic organisms)	K01602	EC:4.1.1.39		Ribulose bisphosphate carboxylase family protein [Theobroma cacao]	mrna	97.8043	89.1449	92.1996	4.26455	4.01412	2.97006	24.816	4.6332	7.6211e-228	3.02983e-226	up	yes
TEA025602	TEA025602		TEA025602.1	GO:0008422(beta-glucosidase activity);GO:0009651(response to salt stress);GO:0009725(response to hormone);GO:0019762(glucosinolate catabolic process)	NA	NA	NA		beta-glucosidase 2 GH1 family, partial [Camellia sinensis]	mrna	17.6768	18.6363	18.6136	49.0252	50.6725	53.4097	0.358746	-1.47897	4.26706e-227	1.69409e-225	down	yes
TEA016994	TEA016994		TEA016994.1	GO:0009813(flavonoid biosynthetic process);GO:0043231(intracellular membrane-bounded organelle);GO:0052696(flavonoid glucuronidation);GO:0080043(quercetin 3-O-glucosyltransferase activity);GO:0080044(quercetin 7-O-glucosyltransferase activity)	NA	NA	NA		7-deoxyloganetin glucosyltransferase-like [Hevea brasiliensis]	mrna	77.5325	79.366	81.1256	13.6415	12.16	12.3712	6.23546	2.6405	5.02225e-227	1.9912e-225	up	yes
TEA033407	TEA033407		TEA033407.1	GO:0005337(nucleoside transmembrane transporter activity);GO:0005886(plasma membrane);GO:0015858(nucleoside transport);GO:0015864(pyrimidine nucleoside transport);GO:0016021(integral component of membrane);GO:1901642(nucleoside transmembrane transport)	NA	NA	NA		Equilibrative nucleotide transporter like [Actinidia chinensis var. chinensis]	mrna	6.50491	5.72417	5.16638	36.5244	40.8609	42.6779	0.144886	-2.78701	2.46362e-226	9.74116e-225	down	yes
TEA019395	TEA019395		TEA019395.1	GO:0004630(phospholipase D activity);GO:0005509(calcium ion binding);GO:0005773(vacuole);GO:0005886(plasma membrane);GO:0009409(response to cold);GO:0009506(plasmodesma);GO:0009789(positive regulation of abscisic acid-activated signaling pathway);GO:0012501(programmed cell death);GO:0016020(membrane);GO:0016042(lipid catabolic process);GO:0046470(phosphatidylcholine metabolic process);GO:0046473(…	00564(Glycerophospholipid metabolism);00565(Ether lipid metabolism);04144(Endocytosis)	K01115	EC:3.1.4.4		Phospholipase D delta like [Actinidia chinensis var. chinensis]	mrna	47.2889	46.8901	45.5886	20.8611	20.8113	20.1784	2.25975	1.17616	1.00435e-225	3.96584e-224	up	yes
TEA009327	TEA009327		TEA009327.1	GO:0003714(transcription corepressor activity);GO:0005634(nucleus);GO:0009611(response to wounding);GO:0031347(regulation of defense response);GO:1903507(negative regulation of nucleic acid-templated transcription);GO:2000022(regulation of jasmonic acid mediated signaling pathway)	NA	NA	NA		Protein TIFY like [Actinidia chinensis var. chinensis]	mrna	17.3126	20.4713	18.6008	68.2534	62.1338	63.8316	0.290315	-1.78431	1.30138e-225	5.13174e-224	down	yes
TEA013741	TEA013741		TEA013741.1	GO:0000170(sphingosine hydroxylase activity);GO:0003824(catalytic activity);GO:0005506(iron ion binding);GO:0005783(endoplasmic reticulum);GO:0005789(endoplasmic reticulum membrane);GO:0005794(Golgi apparatus);GO:0009640(photomorphogenesis);GO:0016021(integral component of membrane);GO:0042284(sphingolipid delta-4 desaturase activity);GO:0046520(sphingoid biosynthetic process);GO:0055114(oxidatio…	00600(Sphingolipid metabolism)	K04713	EC:1.14.18.5		Sphinganine C4-monooxygenase [Actinidia chinensis var. chinensis]	mrna	77.1912	78.1533	76.0121	29.3104	31.3085	29.3891	2.5704	1.36199	6.96403e-225	2.73871e-223	up	yes
TEA018148	TEA018148		TEA018148.1	GO:0005576(extracellular region);GO:0016042(lipid catabolic process);GO:0016788(hydrolase activity, acting on ester bonds);GO:0052689(carboxylic ester hydrolase activity)	00901(Indole alkaloid biosynthesis)	K21026	EC:3.1.1.80		GDSL esterase/lipase [Actinidia chinensis var. chinensis]	mrna	1.79951	2.38427	2.35918	19.5707	20.2134	19.6972	0.11	-3.18442	9.89253e-225	3.88515e-223	down	yes
TEA031033	TEA031033		TEA031033.1	GO:0005739(mitochondrion);GO:0009507(chloroplast);GO:0009534(chloroplast thylakoid);GO:0009941(chloroplast envelope);GO:0015995(chlorophyll biosynthetic process);GO:0016020(membrane);GO:0033728(divinyl chlorophyllide a 8-vinyl-reductase activity);GO:0051744(3,8-divinyl protochlorophyllide a 8-vinyl reductase activity);GO:0055114(oxidation-reduction process)	00860(Porphyrin and chlorophyll metabolism)	K19073	EC:1.3.1.75		Divinyl chlorophyllide a 8-vinyl-reductase [Actinidia chinensis var. chinensis]	mrna	5.8113	6.09618	6.42596	16.8958	17.3741	16.7712	0.35919	-1.47718	1.0864e-223	4.2552e-222	down	yes
TEA006419	TEA006419		TEA006419.1	GO:0000139(Golgi membrane);GO:0005794(Golgi apparatus);GO:0005886(plasma membrane);GO:0006486(protein glycosylation);GO:0009834(plant-type secondary cell wall biogenesis);GO:0010417(glucuronoxylan biosynthetic process);GO:0015020(glucuronosyltransferase activity);GO:0016021(integral component of membrane);GO:0016740(transferase activity);GO:0071555(cell wall organization)	NA	NA	NA		Glucuronoxylan glucuronosyltransferase [Actinidia chinensis var. chinensis]	mrna	9.81288	10.2998	9.58772	26.2082	26.0977	26.7785	0.375554	-1.41291	7.80625e-223	3.05345e-221	down	yes
TEA001714	TEA001714		TEA001714.1	GO:0000325(plant-type vacuole);GO:0005524(ATP binding);GO:0005774(vacuolar membrane);GO:0005886(plasma membrane);GO:0008559(xenobiotic transmembrane transporting ATPase activity);GO:0016021(integral component of membrane);GO:0042626(ATPase activity, coupled to transmembrane movement of substances);GO:0055085(transmembrane transport)	02010(ABC transporters)	K05666	NA		hypothetical protein DVH24_008176 [Malus domestica]	mrna	34.7211	36.6134	36.8516	16.6696	16.4192	17.1485	2.1535	1.10669	7.12408e-222	2.78288e-220	up	yes
TEA030958	TEA030958		TEA030958.1	GO:0005634(nucleus);GO:0005829(cytosol);GO:0008171(O-methyltransferase activity);GO:0009805(coumarin biosynthetic process);GO:0009809(lignin biosynthetic process);GO:0032259(methylation);GO:0042409(caffeoyl-CoA O-methyltransferase activity);GO:0046686(response to cadmium ion);GO:0046872(metal ion binding)	00360(Phenylalanine metabolism);00940(Phenylpropanoid biosynthesis);00945(Stilbenoid, diarylheptanoid and gingerol biosynthesis);00941(Flavonoid biosynthesis)	K00588	EC:2.1.1.104		PREDICTED: caffeoyl-CoA O-methyltransferase [Vitis vinifera]	mrna	24.6407	23.5433	24.585	2.04955	3.12775	2.55069	9.41631	3.23516	2.89475e-221	1.12926e-219	up	yes
TEA032712	TEA032712		TEA032712.1	GO:0016985(mannan endo-1,4-beta-mannosidase activity);GO:0046355(mannan catabolic process)	00051(Fructose and mannose metabolism)	K19355	EC:3.2.1.78		Mannan endo-1,4-beta-mannosidase [Actinidia chinensis var. chinensis]	mrna	128.5	119.853	129.396	52.4724	54.0428	54.2897	2.34911	1.23212	6.43157e-221	2.50565e-219	up	yes
TEA023838	TEA023838		TEA023838.1	GO:0004089(carbonate dehydratase activity);GO:0005737(cytoplasm);GO:0005829(cytosol);GO:0008270(zinc ion binding);GO:0009507(chloroplast);GO:0009535(chloroplast thylakoid membrane);GO:0009570(chloroplast stroma);GO:0009941(chloroplast envelope);GO:0015976(carbon utilization);GO:0042742(defense response to bacterium);GO:0048046(apoplast)	00910(Nitrogen metabolism)	K01673	EC:4.2.1.1		Carbonic anhydrase [Actinidia chinensis var. chinensis]	mrna	47.5051	44.716	45.5959	12.2305	12.6236	12.2848	3.71085	1.89175	4.10695e-220	1.59787e-218	up	yes
TEA017520	TEA017520		TEA017520.1	NA	NA	NA	NA		Chromo domain-containing protein [Actinidia chinensis var. chinensis]	mrna	26.592	29.1286	28.9914	6.34598	7.04474	7.58601	4.03838	2.01378	5.96347e-220	2.31709e-218	up	yes
TEA011906	TEA011906		TEA011906.1	GO:0004807(triose-phosphate isomerase activity);GO:0005829(cytosol);GO:0006094(gluconeogenesis);GO:0006096(glycolytic process);GO:0019563(glycerol catabolic process);GO:0046166(glyceraldehyde-3-phosphate biosynthetic process)	00010(Glycolysis / Gluconeogenesis);00051(Fructose and mannose metabolism);00562(Inositol phosphate metabolism);00710(Carbon fixation in photosynthetic organisms)	K01803	EC:5.3.1.1		Triosephosphate isomerase [Actinidia chinensis var. chinensis]	mrna	39.2182	36.2178	37.0571	92.5251	90.5055	94.2157	0.405752	-1.30133	1.85553e-218	7.19041e-217	down	yes
TEA032426	TEA032426		TEA032426.1	GO:0005524(ATP binding);GO:0009507(chloroplast);GO:0009534(chloroplast thylakoid);GO:0009570(chloroplast stroma);GO:0010007(magnesium chelatase complex);GO:0015979(photosynthesis);GO:0015995(chlorophyll biosynthetic process);GO:0016851(magnesium chelatase activity)	00860(Porphyrin and chlorophyll metabolism)	K03404	EC:6.6.1.1		magnesium-chelatase subunit D [Camellia sinensis]	mrna	20.3292	21.1977	19.8934	46.8874	46.4512	44.882	0.444365	-1.17018	2.04034e-218	7.8961e-217	down	yes
TEA030940	TEA030940		TEA030940.1	GO:0005794(Golgi apparatus);GO:0016413(O-acetyltransferase activity);GO:0071554(cell wall organization or biogenesis)	NA	NA	NA		Protein trichome birefringence-like [Actinidia chinensis var. chinensis]	mrna	1.17826	0.841991	1.02793	13.8154	14.421	14.3431	0.071588	-3.80414	3.64277e-218	1.40601e-216	down	yes
TEA013193	TEA013193		TEA013193.1	GO:0005576(extracellular region);GO:0006629(lipid metabolic process);GO:0016021(integral component of membrane);GO:0016042(lipid catabolic process);GO:0016298(lipase activity);GO:0052689(carboxylic ester hydrolase activity)	00901(Indole alkaloid biosynthesis)	K21026	EC:3.1.1.80		GDSL esterase/lipase 1-like [Rosa chinensis]	mrna	39.1257	40.8809	42.008	9.24927	8.50019	8.96386	4.56755	2.19142	6.85323e-218	2.64167e-216	up	yes
TEA015826	TEA015826		TEA015826.1	GO:0004674(protein serine/threonine kinase activity);GO:0005515(protein binding);GO:0005524(ATP binding);GO:0005634(nucleus);GO:0005886(plasma membrane);GO:0006468(protein phosphorylation);GO:0009506(plasmodesma);GO:0009755(hormone-mediated signaling pathway);GO:0010183(pollen tube guidance);GO:0016020(membrane);GO:0016021(integral component of membrane);GO:0016301(kinase activity);GO:0090406(pol…	NA	NA	NA		MDIS1-interacting receptor like kinase [Actinidia chinensis var. chinensis]	mrna	9.23209	9.70064	10.3729	1.76541	1.60677	1.58481	5.91197	2.56364	7.3286e-218	2.82117e-216	up	yes
TEA012096	TEA012096		TEA012096.1	GO:0003729(mRNA binding);GO:0003924(GTPase activity);GO:0005048(signal sequence binding);GO:0005515(protein binding);GO:0005525(GTP binding);GO:0005737(cytoplasm);GO:0005786(signal recognition particle, endoplasmic reticulum targeting);GO:0006614(SRP-dependent cotranslational protein targeting to membrane);GO:0006617(SRP-dependent cotranslational protein targeting to membrane, signal sequence rec…	03060(Protein export)	K03106	EC:3.6.5.4		Signal recognition particle, SRP54 subunit protein [Actinidia chinensis var. chinensis]	mrna	21.4108	24.0119	20.9219	57.1829	56.0201	58.9946	0.385282	-1.37601	8.40876e-218	3.23271e-216	down	yes
TEA015845	TEA015845		TEA015845.1	GO:0004674(protein serine/threonine kinase activity);GO:0005634(nucleus);GO:0005737(cytoplasm);GO:0005886(plasma membrane);GO:0035556(intracellular signal transduction)	NA	NA	NA		Serine/threonine-protein kinase [Actinidia chinensis var. chinensis]	mrna	7.97799	8.60069	8.17353	0.618863	0.735	0.881256	11.0742	3.46913	2.72912e-217	1.04644e-215	up	yes
TEA027693	TEA027693		TEA027693.1	GO:0016787(hydrolase activity)	NA	NA	NA		Haloalkane dehalogenase [Actinidia chinensis var. chinensis]	mrna	19.2281	19.1422	19.0264	48.9456	51.1381	54.2049	0.372009	-1.42659	3.15877e-217	1.20959e-215	down	yes
TEA022498	TEA022498		TEA022498.1	GO:0005886(plasma membrane);GO:0015171(amino acid transmembrane transporter activity);GO:0015210(uracil transmembrane transporter activity);GO:0015706(nitrate transport);GO:0016021(integral component of membrane);GO:0022857(transmembrane transporter activity);GO:0042938(dipeptide transport);GO:0055085(transmembrane transport)	NA	NA	NA		Protein NRT1/ PTR FAMILY 5.5 like [Actinidia chinensis var. chinensis]	mrna	18.3947	16.2883	18.6325	2.20237	2.10561	2.0032	8.44778	3.07857	3.20417e-217	1.22536e-215	up	yes
TEA019241	TEA019241		TEA019241.1	GO:0008152(metabolic process);GO:0016787(hydrolase activity)	NA	NA	NA		Haloacid dehalogenase-like hydrolase domain-containing protein 3 [Vitis vinifera]	mrna	25.0521	23.864	25.0836	3.14468	3.36098	3.42689	7.45022	2.89728	5.68186e-217	2.17005e-215	up	yes
TEA030319	TEA030319		TEA030319.1	GO:0004190(aspartic-type endopeptidase activity);GO:0006508(proteolysis);GO:0030163(protein catabolic process)	NA	NA	NA		hypothetical protein BC332_17710 [Capsicum chinense]	mrna	34.6193	34.5203	32.8628	4.56777	4.20116	3.12898	8.57314	3.09982	6.2913e-217	2.39967e-215	up	yes
TEA010045	TEA010045		TEA010045.1	GO:0004222(metalloendopeptidase activity);GO:0006518(peptide metabolic process);GO:0009507(chloroplast)	NA	NA	NA		Organellar oligopeptidase [Actinidia chinensis var. chinensis]	mrna	42.0452	40.2189	42.7597	10.3075	10.0592	11.7145	3.8971	1.9624	7.07618e-217	2.69551e-215	up	yes
TEA024514	TEA024514		TEA024514.1	GO:0006999(nuclear pore organization);GO:0017056(structural constituent of nuclear pore);GO:0044611(nuclear pore inner ring)	NA	NA	NA		Myosin-H heavy chain like [Actinidia chinensis var. chinensis]	mrna	5.18555	5.36564	5.24808	16.2351	16.257	15.5775	0.328675	-1.60527	2.31279e-216	8.79855e-215	down	yes
TEA003991	TEA003991		TEA003991.1	GO:0003755(peptidyl-prolyl cis-trans isomerase activity);GO:0005528(FK506 binding);GO:0005789(endoplasmic reticulum membrane);GO:0061077(chaperone-mediated protein folding)	NA	NA	NA		Peptidyl-prolyl cis-trans isomerase [Actinidia chinensis var. chinensis]	mrna	4.15731	3.89651	3.46638	26.1106	26.6421	25.5074	0.147204	-2.76411	5.57926e-216	2.11975e-214	down	yes
TEA022096	TEA022096		TEA022096.1	GO:0005794(Golgi apparatus);GO:0005886(plasma membrane);GO:0016021(integral component of membrane);GO:0019706(protein-cysteine S-palmitoyltransferase activity)	NA	NA	NA		Protein like [Actinidia chinensis var. chinensis]	mrna	84.4622	82.5832	86.8242	29.4991	32.8658	28.6047	2.79071	1.48063	1.57959e-215	5.99359e-214	up	yes
TEA022307	TEA022307		TEA022307.1	GO:0003735(structural constituent of ribosome);GO:0006412(translation);GO:0022627(cytosolic small ribosomal subunit)	03010(Ribosome)	K02961	NA		unnamed protein product [Coffea canephora]	mrna	99.6972	105.029	95.4695	282.024	271.048	252.263	0.372759	-1.42369	1.3066e-214	4.94488e-213	down	yes
TEA001142	TEA001142		TEA001142.1	GO:0005515(protein binding)	NA	NA	NA		14-3-3 protein [Actinidia chinensis var. chinensis]	mrna	95.1558	96.6511	95.0746	40.1848	40.9728	39.6917	2.37388	1.24725	1.31198e-214	4.95879e-213	up	yes
TEA015563	TEA015563		TEA015563.1	GO:0004842(ubiquitin-protein transferase activity);GO:0005576(extracellular region);GO:0005886(plasma membrane);GO:0008270(zinc ion binding)	NA	NA	NA		von Willebrand factor, type A [Parasponia andersonii]	mrna	42.2003	39.2399	42.64	11.755	11.2121	11.2796	3.62312	1.85723	1.00184e-213	3.77681e-212	up	yes
TEA022035	TEA022035		TEA022035.1	GO:0005887(integral component of plasma membrane);GO:0006857(oligopeptide transport);GO:0015031(protein transport);GO:0016020(membrane);GO:0035673(oligopeptide transmembrane transporter activity);GO:0080167(response to karrikin)	NA	NA	NA		Oligopeptide transporter like [Actinidia chinensis var. chinensis]	mrna	49.9822	47.652	50.3144	18.8053	18.964	17.5409	2.67489	1.41948	1.38187e-213	5.19599e-212	up	yes
TEA016599	TEA016599		TEA016599.1	GO:0005198(structural molecule activity);GO:0005515(protein binding);GO:0008150(biological_process);GO:0009507(chloroplast);GO:0009570(chloroplast stroma);GO:0010236(plastoquinone biosynthetic process)	NA	NA	NA		probable plastid-lipid-associated protein 7, chloroplastic isoform X2 [Rosa chinensis]	mrna	16.1625	18.1128	19.3322	63.8676	64.2812	66.3668	0.275595	-1.85938	2.94815e-213	1.10711e-211	down	yes
TEA022042	TEA022042		TEA022042.1	GO:0005737(cytoplasm);GO:0009555(pollen development);GO:0010584(pollen exine formation);GO:0016410(N-acyltransferase activity);GO:0050734(hydroxycinnamoyltransferase activity);GO:0080072(spermidine:sinapoyl CoA N-acyltransferase activity);GO:0080073(spermidine:coumaroyl CoA N-acyltransferase activity);GO:0080074(spermidine:caffeoyl CoA N-acyltransferase activity);GO:0080075(spermidine:feruloyl Co…	00940(Phenylpropanoid biosynthesis);00945(Stilbenoid, diarylheptanoid and gingerol biosynthesis);00941(Flavonoid biosynthesis)	K13065	EC:2.3.1.133		PREDICTED: spermidine hydroxycinnamoyl transferase [Nelumbo nucifera]	mrna	110.648	118.76	105.839	35.9896	39.937	37.0761	2.96671	1.56887	2.2036e-212	8.24328e-211	up	yes
TEA027876	TEA027876		TEA027876.1	GO:0046658(anchored component of plasma membrane)	00230(Purine metabolism);00240(Pyrimidine metabolism);03020(RNA polymerase)	K03006	EC:2.7.7.6		Early nodulin-like protein [Actinidia chinensis var. chinensis]	mrna	159.934	161.11	155.675	60.2569	58.2152	51.0887	2.81149	1.49134	2.34679e-212	8.76767e-211	up	yes
TEA012052	TEA012052		TEA012052.1	GO:0005886(plasma membrane);GO:0006952(defense response);GO:0008061(chitin binding);GO:0009506(plasmodesma);GO:0016998(cell wall macromolecule catabolic process);GO:0031225(anchored component of membrane);GO:0046658(anchored component of plasma membrane)	04626(Plant-pathogen interaction)	K13473	NA		LysM domain-containing GPI-anchored protein like [Actinidia chinensis var. chinensis]	mrna	62.9028	60.3825	58.056	22.3841	21.9027	21.6912	2.74851	1.45865	4.19343e-212	1.56467e-210	up	yes
TEA028217	TEA028217		TEA028217.1	GO:0004722(protein serine/threonine phosphatase activity);GO:0005886(plasma membrane);GO:0046872(metal ion binding);GO:0047631(ADP-ribose diphosphatase activity);GO:0047734(CDP-glycerol diphosphatase activity)	NA	NA	NA		High-affinity nitrate transporter [Trema orientale]	mrna	55.0248	52.139	56.167	14.0061	13.2197	13.6155	3.99916	1.9997	4.20372e-212	1.56651e-210	up	yes
TEA022538	TEA022538		TEA022538.1	GO:0003674(molecular_function);GO:0005634(nucleus);GO:0008150(biological_process)	NA	NA	NA		Trihelix transcription factor 1 [Actinidia deliciosa]	mrna	40.8478	37.0271	38.8514	2.6128	2.04432	1.63505	18.551	4.21343	5.63605e-212	2.09757e-210	up	yes
TEA020177	TEA020177		TEA020177.1	GO:0009507(chloroplast);GO:0009534(chloroplast thylakoid);GO:0009535(chloroplast thylakoid membrane);GO:0009773(photosynthetic electron transport in photosystem I);GO:0010598(NAD(P)H dehydrogenase complex (plastoquinone))	NA	NA	NA		Photosynthetic NDH subunit of subcomplex B 1 like [Actinidia chinensis var. chinensis]	mrna	3.84259	3.72414	4.02004	27.5773	31.173	29.363	0.131498	-2.92688	9.16823e-212	3.4078e-210	down	yes
TEA007048	TEA007048		TEA007048.1	GO:0005509(calcium ion binding);GO:0005515(protein binding);GO:0009507(chloroplast);GO:0009534(chloroplast thylakoid);GO:0009543(chloroplast thylakoid lumen);GO:0009570(chloroplast stroma);GO:0009579(thylakoid);GO:0009654(photosystem II oxygen evolving complex);GO:0015979(photosynthesis);GO:0019898(extrinsic component of membrane);GO:0031977(thylakoid lumen)	NA	NA	NA		PREDICTED: psbP domain-containing protein 6, chloroplastic [Vitis vinifera]	mrna	18.6741	18.9796	17.5265	61.4794	71.6025	69.4668	0.27243	-1.87604	4.68042e-211	1.73748e-209	down	yes
TEA022361	TEA022361		TEA022361.1	GO:0003674(molecular_function);GO:0008150(biological_process);GO:0009507(chloroplast)	NA	NA	NA		Ubiquitin carboxyl-terminal hydrolase 4 [Actinidia chinensis var. chinensis]	mrna	24.505	26.8138	24.8666	81.033	76.0288	78.0422	0.32405	-1.62571	8.33878e-211	3.09161e-209	down	yes
TEA011697	TEA011697		TEA011697.1	GO:0004386(helicase activity);GO:0005634(nucleus)	NA	NA	NA		Protein bfr2 like [Actinidia chinensis var. chinensis]	mrna	162.009	167.138	161.821	78.4597	82.0396	78.5697	2.05367	1.0382	1.79145e-209	6.63336e-208	up	yes
TEA017226	TEA017226		TEA017226.1	GO:0003700(DNA binding transcription factor activity);GO:0005515(protein binding);GO:0005622(intracellular);GO:0005634(nucleus);GO:0006351(transcription, DNA-templated);GO:0006355(regulation of transcription, DNA-templated);GO:0006417(regulation of translation);GO:0009733(response to auxin);GO:0009734(auxin-activated signaling pathway)	04075(Plant hormone signal transduction)	K14484	NA		auxin early response protein AUX/IAA27 [Camellia sinensis]	mrna	6.49959	6.40945	6.2582	26.667	27.3609	24.8512	0.242995	-2.041	3.10649e-209	1.14881e-207	down	yes
TEA031212	TEA031212		TEA031212.1	GO:0003674(molecular_function);GO:0008150(biological_process)	NA	NA	NA		uncharacterized protein LOC111982979 [Quercus suber]	mrna	43.5055	41.7314	41.4396	2.40336	2.66601	1.6065	18.9753	4.24605	1.06243e-208	3.91903e-207	up	yes
TEA004027	TEA004027		TEA004027.1	GO:0000139(Golgi membrane);GO:0000271(polysaccharide biosynthetic process);GO:0000977(RNA polymerase II regulatory region sequence-specific DNA binding);GO:0005783(endoplasmic reticulum);GO:0005794(Golgi apparatus);GO:0005886(plasma membrane);GO:0009832(plant-type cell wall biogenesis);GO:0009833(plant-type primary cell wall biogenesis);GO:0016021(integral component of membrane);GO:0016757(transf…	NA	NA	NA		Cellulose synthase-like protein [Actinidia chinensis var. chinensis]	mrna	16.2427	16.4782	17.0356	40.449	42.7008	41.0753	0.400535	-1.32	1.36739e-208	5.03757e-207	down	yes
TEA005371	TEA005371		TEA005371.1	NA	NA	NA	NA		Pre-mRNA-splicing factor like [Actinidia chinensis var. chinensis]	mrna	50.4857	51.1724	49.1772	19.2185	20.0474	19.4675	2.56814	1.36072	1.40816e-208	5.18121e-207	up	yes
TEA001439	TEA001439		TEA001439.1	GO:0006979(response to oxidative stress);GO:0009507(chloroplast);GO:0009570(chloroplast stroma);GO:0030091(protein repair);GO:0033743(peptide-methionine (R)-S-oxide reductase activity);GO:0046872(metal ion binding);GO:0055114(oxidation-reduction process)	NA	NA	NA		Peptide methionine sulfoxide reductase [Actinidia chinensis var. chinensis]	mrna	53.9428	52.3287	48.7707	119.237	119.069	129.42	0.421625	-1.24597	2.34697e-208	8.62461e-207	down	yes
TEA004885	TEA004885		TEA004885.1	NA	NA	NA	NA		UPF0496 protein [Actinidia chinensis var. chinensis]	mrna	49.3473	50.7569	53.8604	11.8617	11.7249	11.4664	4.39234	2.13499	1.44583e-207	5.29975e-206	up	yes
TEA032454	TEA032454		TEA032454.1	GO:0003824(catalytic activity);GO:0005737(cytoplasm);GO:0005829(cytosol);GO:0007623(circadian rhythm);GO:0009409(response to cold);GO:0009809(lignin biosynthetic process);GO:0016621(cinnamoyl-CoA reductase activity);GO:0050662(coenzyme binding);GO:0055114(oxidation-reduction process)	00940(Phenylpropanoid biosynthesis)	K09753	EC:1.2.1.44		Cinnamoyl-CoA reductase [Actinidia chinensis var. chinensis]	mrna	99.0685	101.553	103.069	45.9058	44.9882	46.7152	2.20691	1.14203	9.21635e-207	3.37404e-205	up	yes
TEA029829	TEA029829		TEA029829.1	GO:0004565(beta-galactosidase activity);GO:0005618(cell wall);GO:0005773(vacuole)	00052(Galactose metabolism);00600(Sphingolipid metabolism);00531(Glycosaminoglycan degradation);00604(Glycosphingolipid biosynthesis - ganglio series);00511(Other glycan degradation)	K12309	EC:3.2.1.23		Beta-galactosidase [Actinidia chinensis var. chinensis]	mrna	14.1555	14.8238	15.7614	3.54444	3.29701	3.45265	4.34625	2.11977	4.57962e-206	1.67027e-204	up	yes
TEA011570	TEA011570		TEA011570.1	GO:0005576(extracellular region);GO:0016042(lipid catabolic process);GO:0016788(hydrolase activity, acting on ester bonds);GO:0052689(carboxylic ester hydrolase activity)	NA	NA	NA		GDSL esterase/lipase [Actinidia chinensis var. chinensis]	mrna	4.11237	3.5151	4.95383	28.1529	26.9962	28.5341	0.150344	-2.73366	5.05596e-206	1.8394e-204	down	yes
TEA007534	TEA007534		TEA007534.1	GO:0004674(protein serine/threonine kinase activity);GO:0005524(ATP binding);GO:0005886(plasma membrane);GO:0006468(protein phosphorylation);GO:0016020(membrane);GO:0016021(integral component of membrane);GO:0016301(kinase activity)	NA	NA	NA		Receptor-like protein kinase [Actinidia chinensis var. chinensis]	mrna	12.2909	12.1565	11.4159	2.48814	2.28015	2.28763	5.08273	2.3456	7.16254e-206	2.60254e-204	up	yes
TEA015695	TEA015695		TEA015695.1	GO:0005737(cytoplasm);GO:0016740(transferase activity);GO:0016747(transferase activity, transferring acyl groups other than amino-acyl groups)	00073(Cutin, suberine and wax biosynthesis)	K15400	EC:2.3.1.188		PREDICTED: omega-hydroxypalmitate O-feruloyl transferase [Vitis vinifera]	mrna	15.2956	16.725	15.054	44.9955	44.2856	42.6523	0.356806	-1.48679	1.46636e-205	5.32146e-204	down	yes
TEA004706	TEA004706		TEA004706.1	GO:0005975(carbohydrate metabolic process);GO:0005986(sucrose biosynthetic process);GO:0006000(fructose metabolic process);GO:0006002(fructose 6-phosphate metabolic process);GO:0006094(gluconeogenesis);GO:0009507(chloroplast);GO:0009570(chloroplast stroma);GO:0009579(thylakoid);GO:0009941(chloroplast envelope);GO:0016051(carbohydrate biosynthetic process);GO:0019252(starch biosynthetic process);G…	00710(Carbon fixation in photosynthetic organisms)	K01100	EC:3.1.3.37		sedoheptulose-1,7-bisphosphatase, chloroplastic-like [Durio zibethinus]	mrna	2.06521	2.16536	1.50571	16.9676	16.1188	16.7942	0.115	-3.12029	1.69609e-205	6.14748e-204	down	yes
TEA015590	TEA015590		TEA015590.1	GO:0004674(protein serine/threonine kinase activity);GO:0005886(plasma membrane);GO:0006468(protein phosphorylation);GO:0006952(defense response);GO:0009506(plasmodesma)	NA	NA	NA		Protein kinase domain [Macleaya cordata]	mrna	5.55565	5.93957	5.8293	0.904517	0.829851	0.791532	6.85876	2.77795	2.06924e-205	7.49064e-204	up	yes
TEA027359	TEA027359		TEA027359.1	GO:0004601(peroxidase activity);GO:0005515(protein binding);GO:0005576(extracellular region);GO:0005618(cell wall);GO:0005794(Golgi apparatus);GO:0005829(cytosol);GO:0006979(response to oxidative stress);GO:0009809(lignin biosynthetic process);GO:0010089(xylem development);GO:0020037(heme binding);GO:0042744(hydrogen peroxide catabolic process);GO:0046872(metal ion binding);GO:0048046(apoplast);G…	00940(Phenylpropanoid biosynthesis)	K00430	EC:1.11.1.7		Peroxidase [Actinidia chinensis var. chinensis]	mrna	25.7662	23.8898	24.5795	2.53924	2.52077	3.44658	8.72682	3.12546	2.72062e-205	9.83643e-204	up	yes
TEA007566	TEA007566		TEA007566.1	GO:0004616(phosphogluconate dehydrogenase (decarboxylating) activity);GO:0005515(protein binding);GO:0005737(cytoplasm);GO:0005777(peroxisome);GO:0005829(cytosol);GO:0006098(pentose-phosphate shunt);GO:0009570(chloroplast stroma);GO:0009651(response to salt stress);GO:0019521(D-gluconate metabolic process);GO:0019822(P4 peroxisome);GO:0055114(oxidation-reduction process);GO:0080173(male-female ga…	00030(Pentose phosphate pathway);00480(Glutathione metabolism)	K00033	EC:1.1.1.44;EC:1.1.1.343		6-phosphogluconate dehydrogenase, decarboxylating 3 [Ziziphus jujuba]	mrna	188.989	184.408	181.786	82.5139	88.5626	83.6631	2.17941	1.12394	3.44123e-205	1.24264e-203	up	yes
TEA009284	TEA009284		TEA009284.1	GO:0004081(bis(5'-nucleosyl)-tetraphosphatase (asymmetrical) activity);GO:0006753(nucleoside phosphate metabolic process);GO:0008893(guanosine-3',5'-bis(diphosphate) 3'-diphosphatase activity);GO:0009507(chloroplast);GO:0015967(diadenosine tetraphosphate catabolic process);GO:0046872(metal ion binding)	03013(RNA transport)	K03250	NA		hypothetical protein CUMW_158890 [Citrus unshiu]	mrna	33.5337	32.604	33.9586	4.222	5.29454	5.0809	6.85711	2.7776	1.30282e-204	4.69868e-203	up	yes
TEA000435	TEA000435		TEA000435.1	GO:0004497(monooxygenase activity)	NA	NA	NA		PREDICTED: cytochrome P450 CYP72A219-like [Nicotiana attenuata]	mrna	18.7254	15.9668	15.5864	46.3468	48.6378	49.6067	0.347729	-1.52396	6.90719e-204	2.48804e-202	down	yes
TEA004281	TEA004281		TEA004281.1	GO:0008422(beta-glucosidase activity);GO:0009651(response to salt stress);GO:0009725(response to hormone);GO:0019762(glucosinolate catabolic process)	00500(Starch and sucrose metabolism);00460(Cyanoamino acid metabolism);00940(Phenylpropanoid biosynthesis)	K01188	EC:3.2.1.21		beta-glucosidase 10 GH1 family [Camellia sinensis]	mrna	50.0777	52.3633	50.0693	16.5072	17.4297	17.5678	2.96109	1.56613	7.61018e-204	2.73788e-202	up	yes
TEA009353	TEA009353		TEA009353.1	GO:0004630(phospholipase D activity);GO:0005737(cytoplasm);GO:0006654(phosphatidic acid biosynthetic process);GO:0008610(lipid biosynthetic process);GO:0016036(cellular response to phosphate starvation);GO:0016042(lipid catabolic process);GO:0031410(cytoplasmic vesicle);GO:0035091(phosphatidylinositol binding);GO:0048017(inositol lipid-mediated signaling);GO:0048364(root development);GO:0070290(N…	00564(Glycerophospholipid metabolism);00565(Ether lipid metabolism);04144(Endocytosis)	K01115	EC:3.1.4.4		Phospholipase D zeta 1 like [Actinidia chinensis var. chinensis]	mrna	21.3425	22.6603	22.9637	49.1295	48.1892	48.6205	0.458866	-1.12386	1.30628e-203	4.69374e-202	down	yes
TEA022679	TEA022679		TEA022679.1	GO:0003844(1,4-alpha-glucan branching enzyme activity);GO:0009790(embryo development)	00500(Starch and sucrose metabolism)	K00700	EC:2.4.1.18		1,4-alpha-glucan-branching enzyme 1/amyloplastic like [Actinidia chinensis var. chinensis]	mrna	8.28517	8.72346	9.26531	22.4771	23.7207	22.0189	0.385154	-1.37649	2.28369e-203	8.1957e-202	down	yes
TEA029337	TEA029337		TEA029337.1	GO:0004497(monooxygenase activity);GO:0007275(multicellular organism development);GO:0010268(brassinosteroid homeostasis);GO:0016125(sterol metabolic process);GO:0016132(brassinosteroid biosynthetic process)	NA	NA	NA		PREDICTED: cytochrome P450 87A3-like [Juglans regia]	mrna	116.898	118.103	111.31	51.9003	50.2843	53.2875	2.22748	1.15541	1.5799e-202	5.65602e-201	up	yes
TEA014127	TEA014127		TEA014127.1	NA	00195(Photosynthesis)	K02636	EC:1.10.9.1		Apicidin F synthase [Actinidia chinensis var. chinensis]	mrna	27.6707	26.5801	26.6628	65.5664	72.9757	69.0394	0.389792	-1.35922	2.22713e-202	7.95354e-201	down	yes
TEA013109	TEA013109		TEA013109.1	GO:0000981(RNA polymerase II transcription factor activity, sequence-specific DNA binding);GO:0001135(transcription factor activity, RNA polymerase II transcription factor recruiting);GO:0003677(DNA binding);GO:0003700(DNA binding transcription factor activity);GO:0005634(nucleus);GO:0006355(regulation of transcription, DNA-templated);GO:0006357(regulation of transcription by RNA polymerase II);G…	NA	NA	NA		MYB [Camellia sinensis]	mrna	22.7717	20.8356	22.3859	2.15299	1.76469	2.45788	10.351	3.3717	3.06171e-202	1.09206e-200	up	yes
TEA014197	TEA014197		TEA014197.1	GO:0004693(cyclin-dependent protein serine/threonine kinase activity);GO:0005515(protein binding);GO:0005634(nucleus);GO:0007049(cell cycle);GO:0010444(guard mother cell differentiation);GO:0042127(regulation of cell proliferation);GO:0048316(seed development);GO:0051301(cell division);GO:0051726(regulation of cell cycle)	04075(Plant hormone signal transduction)	K14505	NA		cylin D3-1, partial [Camellia sinensis]	mrna	39.761	39.6431	34.3537	6.51046	7.35374	5.63857	5.8329	2.54421	8.00205e-202	2.85071e-200	up	yes
TEA020545	TEA020545		TEA020545.1	GO:0009737(response to abscisic acid)	04626(Plant-pathogen interaction)	K16225	NA		WRKY transcription factor 53 [Actinidia chinensis var. chinensis]	mrna	23.3875	21.4788	24.3592	2.75842	3.8148	3.44774	6.90807	2.78828	1.15444e-201	4.10764e-200	up	yes
TEA023340	TEA023340		TEA023340.1	GO:0005575(cellular_component);GO:0009813(flavonoid biosynthetic process);GO:0016210(naringenin-chalcone synthase activity)	00941(Flavonoid biosynthesis);04712(Circadian rhythm - plant)	K00660	EC:2.3.1.74		RecName: Full=Chalcone synthase 1; AltName: Full=Naringenin-chalcone synthase 1	mrna	37.902	38.1806	37.8315	86.9887	83.7365	81.2105	0.452156	-1.14511	1.20173e-201	4.27069e-200	down	yes
TEA013029	TEA013029		TEA013029.1	GO:0003979(UDP-glucose 6-dehydrogenase activity);GO:0005634(nucleus);GO:0005829(cytosol);GO:0005975(carbohydrate metabolic process);GO:0006024(glycosaminoglycan biosynthetic process);GO:0006065(UDP-glucuronate biosynthetic process)	00040(Pentose and glucuronate interconversions);00053(Ascorbate and aldarate metabolism);00520(Amino sugar and nucleotide sugar metabolism)	K00012	EC:1.1.1.22		UDP-glucose 6-dehydrogenase [Camellia sinensis]	mrna	152.163	160.039	157.718	70.7553	75.4324	71.5119	2.15857	1.11007	7.17459e-201	2.54659e-199	up	yes
TEA030522	TEA030522		TEA030522.1	GO:0003676(nucleic acid binding);GO:0003677(DNA binding);GO:0003729(mRNA binding);GO:0004518(nuclease activity);GO:0005634(nucleus);GO:0005829(cytosol);GO:0010313(phytochrome binding);GO:0017148(negative regulation of translation);GO:0046872(metal ion binding);GO:0048027(mRNA 5'-UTR binding)	00400(Phenylalanine, tyrosine and tryptophan biosynthesis)	K13832	EC:4.2.1.10;EC:1.1.1.25		PREDICTED: zinc finger CCCH domain-containing protein ZFN-like isoform X1 [Prunus mume]	mrna	3.02463	3.18469	3.22444	15.7944	13.314	14.0159	0.218758	-2.19259	1.29581e-200	4.5938e-199	down	yes
TEA017856	TEA017856		TEA017856.1	GO:0008150(biological_process);GO:0009507(chloroplast)	NA	NA	NA		hypothetical protein VITISV_024624 [Vitis vinifera]	mrna	43.7542	37.9246	39.2932	5.26357	6.22021	4.78523	7.43573	2.89447	1.49399e-200	5.28996e-199	up	yes
TEA008814	TEA008814		TEA008814.1	GO:0005739(mitochondrion)	NA	NA	NA		PREDICTED: pentatricopeptide repeat-containing protein At2g40720 [Vitis vinifera]	mrna	14.6953	15.9349	15.7805	4.64926	4.66359	4.14833	3.44774	1.78565	1.69472e-200	5.99341e-199	up	yes
TEA021790	TEA021790		TEA021790.1	GO:0004089(carbonate dehydratase activity);GO:0005737(cytoplasm);GO:0005829(cytosol);GO:0008270(zinc ion binding);GO:0009507(chloroplast);GO:0009535(chloroplast thylakoid membrane);GO:0009570(chloroplast stroma);GO:0009941(chloroplast envelope);GO:0015976(carbon utilization);GO:0042742(defense response to bacterium);GO:0048046(apoplast)	00910(Nitrogen metabolism)	K01673	EC:4.2.1.1		Carbonic anhydrase [Actinidia chinensis var. chinensis]	mrna	47.0722	47.4477	43.4258	96.9825	106.433	101.342	0.452641	-1.14356	2.68084e-200	9.46938e-199	down	yes
TEA023162	TEA023162		TEA023162.1	GO:0005634(nucleus);GO:0005829(cytosol);GO:0009691(cytokinin biosynthetic process);GO:0016799(hydrolase activity, hydrolyzing N-glycosyl compounds)	NA	NA	NA		Cytokinin riboside 5'-monophosphate phosphoribohydrolase [Actinidia chinensis var. chinensis]	mrna	21.1712	20.8224	21.4875	2.12963	2.00271	1.69203	10.8992	3.44615	3.94091e-199	1.39034e-197	up	yes
TEA028575	TEA028575		TEA028575.1	GO:0000325(plant-type vacuole);GO:0005524(ATP binding);GO:0005773(vacuole);GO:0005774(vacuolar membrane);GO:0005794(Golgi apparatus);GO:0005886(plasma membrane);GO:0008559(xenobiotic transmembrane transporting ATPase activity);GO:0016020(membrane);GO:0016021(integral component of membrane);GO:0042626(ATPase activity, coupled to transmembrane movement of substances);GO:0055085(transmembrane transp…	02010(ABC transporters)	K05666	NA		ABC transporter C family member 14 like [Actinidia chinensis var. chinensis]	mrna	34.3769	36.3782	36.5734	17.0562	16.9511	16.5842	2.12147	1.08507	7.26171e-199	2.55881e-197	up	yes
TEA027478	TEA027478		TEA027478.1	GO:0016020(membrane);GO:0016709(oxidoreductase activity, acting on paired donors, with incorporation or reduction of molecular oxygen, NAD(P)H as one donor, and incorporation of one atom of oxygen);GO:0044550(secondary metabolite biosynthetic process)	NA	NA	NA		Cytochrome P450 [Macleaya cordata]	mrna	7.5382	7.9513	6.50581	35.8787	33.1787	29.3675	0.223473	-2.16183	1.06435e-198	3.74591e-197	down	yes
TEA019802	TEA019802		TEA019802.1	GO:0003333(amino acid transmembrane transport);GO:0005886(plasma membrane);GO:0015171(amino acid transmembrane transporter activity)	04075(Plant hormone signal transduction)	K13946	NA		auxin transport carrier [Camellia sinensis]	mrna	10.03	8.63528	8.55201	28.6788	29.3206	29.4506	0.311233	-1.68393	1.38214e-198	4.85851e-197	down	yes
TEA005430	TEA005430		TEA005430.1	GO:0009061(anaerobic respiration);GO:0018171(peptidyl-cysteine oxidation);GO:0070483(detection of hypoxia)	00430(Taurine and hypotaurine metabolism)	K10712	EC:1.13.11.19		Plant cysteine oxidase [Actinidia chinensis var. chinensis]	mrna	22.2211	19.381	23.6248	1.71541	1.94284	1.46581	12.7295	3.67011	2.90789e-198	1.02095e-196	up	yes
TEA000695	TEA000695		TEA000695.1	GO:0004458(D-lactate dehydrogenase (cytochrome) activity);GO:0005524(ATP binding);GO:0005739(mitochondrion);GO:0008720(D-lactate dehydrogenase activity);GO:0008891(glycolate oxidase activity);GO:0019154(glycolate dehydrogenase activity);GO:0042802(identical protein binding);GO:0050660(flavin adenine dinucleotide binding);GO:0051596(methylglyoxal catabolic process);GO:0055114(oxidation-reduction p…	00620(Pyruvate metabolism)	K00102	EC:1.1.2.4		PREDICTED: D-lactate dehydrogenase [cytochrome], mitochondrial [Vitis vinifera]	mrna	23.8349	26.2841	27.3796	55.1125	56.2587	55.4799	0.464478	-1.10632	5.50677e-198	1.92876e-196	down	yes
TEA014758	TEA014758		TEA014758.1	GO:0003735(structural constituent of ribosome);GO:0006412(translation)	NA	NA	NA		Mitochondrial dicarboxylate/tricarboxylate transporter DTC like [Actinidia chinensis var. chinensis]	mrna	83.177	77.0168	79.724	26.9415	28.547	26.8858	2.91253	1.54227	5.91653e-198	2.06979e-196	up	yes
TEA002232	TEA002232		TEA002232.1	GO:0004497(monooxygenase activity);GO:0007275(multicellular organism development);GO:0010268(brassinosteroid homeostasis);GO:0016125(sterol metabolic process);GO:0016132(brassinosteroid biosynthetic process)	NA	NA	NA		PREDICTED: 11-oxo-beta-amyrin 30-oxidase isoform X2 [Vitis vinifera]	mrna	16.3455	16.9076	15.4896	36.3728	39.736	38.4413	0.425514	-1.23272	3.07122e-197	1.07312e-195	down	yes
TEA021649	TEA021649		TEA021649.1	GO:0005515(protein binding);GO:0008150(biological_process);GO:0009507(chloroplast);GO:0009535(chloroplast thylakoid membrane);GO:0009570(chloroplast stroma)	NA	NA	NA		hypothetical protein [Camellia sinensis]	mrna	8.01567	7.93718	7.78296	28.2832	28.4522	29.1207	0.27646	-1.85486	4.91646e-197	1.71582e-195	down	yes
TEA010078	TEA010078		TEA010078.1	GO:0003735(structural constituent of ribosome);GO:0006412(translation)	NA	NA	NA		PREDICTED: mitochondrial carnitine/acylcarnitine carrier-like protein [Juglans regia]	mrna	11.4959	12.5468	10.9282	44.7644	43.4105	40.2962	0.272208	-1.87722	6.60622e-197	2.30277e-195	down	yes
TEA019478	TEA019478		TEA019478.1	GO:0004674(protein serine/threonine kinase activity);GO:0005886(plasma membrane);GO:0007166(cell surface receptor signaling pathway)	NA	NA	NA		unnamed protein product [Coffea canephora]	mrna	18.587	21.1629	17.4058	0.039327	0.08206	0.112182	244.706	7.93491	7.07105e-197	2.46186e-195	up	yes
TEA029820	TEA029820		TEA029820.1	GO:0004385(guanylate kinase activity);GO:0005524(ATP binding);GO:0005737(cytoplasm);GO:0005829(cytosol);GO:0009117(nucleotide metabolic process);GO:0016310(phosphorylation);GO:0048229(gametophyte development);GO:0048638(regulation of developmental growth)	00230(Purine metabolism)	K00942	EC:2.7.4.8		Guanylate kinase, partial [Actinidia chinensis var. chinensis]	mrna	39.5642	40.2198	41.627	13.2174	13.0185	13.4532	3.05905	1.61309	7.54649e-197	2.62425e-195	up	yes
TEA029352	TEA029352		TEA029352.1	GO:0000981(RNA polymerase II transcription factor activity, sequence-specific DNA binding);GO:0001135(transcription factor activity, RNA polymerase II transcription factor recruiting);GO:0003677(DNA binding);GO:0003700(DNA binding transcription factor activity);GO:0005515(protein binding);GO:0005634(nucleus);GO:0006351(transcription, DNA-templated);GO:0006355(regulation of transcription, DNA-temp…	NA	NA	NA		transcription factor, partial [Camellia sinensis]	mrna	21.6011	21.3881	20.2921	0.877023	1.34523	1.29377	17.998	4.16977	1.08412e-196	3.76547e-195	up	yes
TEA020472	TEA020472		TEA020472.1	GO:0000028(ribosomal small subunit assembly);GO:0000462(maturation of SSU-rRNA from tricistronic rRNA transcript (SSU-rRNA, 5.8S rRNA, LSU-rRNA));GO:0003735(structural constituent of ribosome);GO:0006412(translation);GO:0022627(cytosolic small ribosomal subunit);GO:0048027(mRNA 5'-UTR binding);GO:0070181(small ribosomal subunit rRNA binding)	03010(Ribosome)	K02955	NA		Ubiquitin-60S ribosomal protein L40 [Vitis vinifera]	mrna	212.976	209.621	199.299	99.0818	99.2236	101.046	2.07748	1.05483	4.9668e-196	1.72102e-194	up	yes
TEA027531	TEA027531		TEA027531.1	GO:0004489(methylenetetrahydrofolate reductase (NAD(P)H) activity);GO:0005829(cytosol);GO:0006730(one-carbon metabolic process)	00670(One carbon pool by folate)	K00297	EC:1.5.1.20		Methylenetetrahydrofolate reductase [Actinidia chinensis var. chinensis]	mrna	75.1376	71.7238	74.2573	32.0694	30.7074	28.9662	2.4102	1.26915	6.43028e-196	2.22547e-194	up	yes
TEA019674	TEA019674		TEA019674.1	GO:0005773(vacuole);GO:0005887(integral component of plasma membrane);GO:0009506(plasmodesma);GO:0009992(cellular water homeostasis);GO:0015250(water channel activity);GO:0015254(glycerol channel activity);GO:0034220(ion transmembrane transport)	NA	NA	NA		aquaporin protein PIP2-2 [Camellia sinensis]	mrna	17.5359	15.6805	16.0883	2.39076	2.10716	2.15525	7.41069	2.88961	1.02175e-195	3.53202e-194	up	yes
TEA008819	TEA008819		TEA008819.1	GO:0003674(molecular_function);GO:0005739(mitochondrion);GO:0009658(chloroplast organization);GO:0045893(positive regulation of transcription, DNA-templated)	NA	NA	NA		hypothetical protein VITISV_043600 [Vitis vinifera]	mrna	17.6488	14.3835	15.6486	49.5321	50.7483	52.2546	0.31259	-1.67766	5.1127e-195	1.76319e-193	down	yes
TEA019944	TEA019944		TEA019944.1	GO:0004721(phosphoprotein phosphatase activity);GO:0004722(protein serine/threonine phosphatase activity);GO:0005515(protein binding);GO:0005634(nucleus);GO:0005737(cytoplasm);GO:0005829(cytosol);GO:0006470(protein dephosphorylation);GO:0009409(response to cold);GO:0009414(response to water deprivation);GO:0009737(response to abscisic acid);GO:0009738(abscisic acid-activated signaling pathway);GO…	04016(MAPK signaling pathway - plant);04075(Plant hormone signal transduction)	K14497	EC:3.1.3.16		Protein phosphatase [Actinidia chinensis var. chinensis]	mrna	30.109	29.3431	29.1704	68.0546	66.0249	64.8224	0.445559	-1.16631	8.03904e-195	2.76583e-193	down	yes
TEA017066	TEA017066		TEA017066.1	GO:0005829(cytosol);GO:0050278(sedoheptulose-bisphosphatase activity)	NA	NA	NA		hypothetical protein VITISV_026200 [Vitis vinifera]	mrna	24.6234	26.2903	25.1764	56.3679	54.487	56.3352	0.455112	-1.13571	1.10652e-194	3.80249e-193	down	yes
TEA029266	TEA029266		TEA029266.1	GO:0005215(transporter activity);GO:0005886(plasma membrane);GO:0006857(oligopeptide transport);GO:0010336(gibberellic acid homeostasis);GO:0016020(membrane);GO:0016021(integral component of membrane);GO:0022857(transmembrane transporter activity);GO:0042128(nitrate assimilation);GO:0055085(transmembrane transport);GO:0097708(intracellular vesicle)	NA	NA	NA		protein NRT1/ PTR FAMILY 3.1-like isoform X1 [Olea europaea var. sylvestris]	mrna	13.2439	13.1871	13.4676	36.0392	37.218	33.5785	0.373458	-1.42098	1.85002e-194	6.35e-193	down	yes
TEA014647	TEA014647		TEA014647.1	GO:0003723(RNA binding);GO:0003729(mRNA binding);GO:0003743(translation initiation factor activity);GO:0005634(nucleus);GO:0005737(cytoplasm);GO:0005829(cytosol);GO:0006412(translation);GO:0006413(translational initiation);GO:0006417(regulation of translation)	03013(RNA transport)	K03260	NA		Eukaryotic translation initiation factor 4G-1 like [Actinidia chinensis var. chinensis]	mrna	7.9134	7.91737	6.98304	23.6417	22.8316	23.0713	0.328046	-1.60803	1.95596e-194	6.70573e-193	down	yes
TEA027394	TEA027394		TEA027394.1	GO:0003674(molecular_function);GO:0009507(chloroplast);GO:0009534(chloroplast thylakoid);GO:0009535(chloroplast thylakoid membrane);GO:0009543(chloroplast thylakoid lumen);GO:0009570(chloroplast stroma);GO:0009579(thylakoid);GO:0009735(response to cytokinin);GO:0009941(chloroplast envelope);GO:0010206(photosystem II repair);GO:0016021(integral component of membrane);GO:0031977(thylakoid lumen)	NA	NA	NA		Thylakoid lumenal protein [Actinidia chinensis var. chinensis]	mrna	14.2085	14.0005	16.9466	56.0515	62.9118	57.6585	0.255663	-1.96769	5.93303e-194	2.03166e-192	down	yes
TEA013500	TEA013500		TEA013500.1	GO:0005576(extracellular region);GO:0005618(cell wall);GO:0006949(syncytium formation);GO:0009664(plant-type cell wall organization);GO:0009826(unidimensional cell growth);GO:0009828(plant-type cell wall loosening);GO:0009831(plant-type cell wall modification involved in multidimensional cell growth);GO:0016020(membrane)	NA	NA	NA		Expansin-A8 like [Actinidia chinensis var. chinensis]	mrna	1.15112	1.25848	1.33576	19.1813	17.6527	17.1194	0.0694184	-3.84854	2.36991e-193	8.09632e-192	down	yes
TEA016512	TEA016512		TEA016512.1	GO:0003735(structural constituent of ribosome);GO:0006412(translation)	NA	NA	NA		ADP,ATP carrier protein like [Actinidia chinensis var. chinensis]	mrna	24.3258	23.6308	22.0766	3.89726	4.03964	3.32476	6.21872	2.63662	2.54512e-193	8.68469e-192	up	yes
TEA010278	TEA010278		TEA010278.1	GO:0003876(AMP deaminase activity);GO:0005515(protein binding);GO:0005524(ATP binding);GO:0005634(nucleus);GO:0005783(endoplasmic reticulum);GO:0005829(cytosol);GO:0009168(purine ribonucleoside monophosphate biosynthetic process);GO:0009737(response to abscisic acid);GO:0009793(embryo development ending in seed dormancy);GO:0031307(integral component of mitochondrial outer membrane);GO:0032264(IM…	00230(Purine metabolism)	K01490	EC:3.5.4.6		AMP deaminese [Camellia sinensis]	mrna	17.0903	19.847	17.6887	46.2461	44.0507	44.5191	0.405189	-1.30333	3.23891e-193	1.10392e-191	down	yes
TEA016623	TEA016623		TEA016623.1	GO:0005634(nucleus);GO:0005886(plasma membrane);GO:0016021(integral component of membrane)	NA	NA	NA		DNA helicase [Actinidia chinensis var. chinensis]	mrna	83.5367	78.1398	81.1307	185.155	172.865	187.965	0.444714	-1.16905	5.47185e-193	1.86279e-191	down	yes
TEA030945	TEA030945		TEA030945.1	GO:0003729(mRNA binding);GO:0003735(structural constituent of ribosome);GO:0006412(translation);GO:0022625(cytosolic large ribosomal subunit)	03010(Ribosome)	K02871	NA		50S ribosomal protein [Actinidia chinensis var. chinensis]	mrna	22.594	23.6556	22.0868	46.3327	46.187	48.1156	0.485912	-1.04123	8.34387e-193	2.83721e-191	down	yes
TEA006532	TEA006532		TEA006532.1	GO:0003677(DNA binding);GO:0003700(DNA binding transcription factor activity);GO:0005515(protein binding);GO:0005634(nucleus);GO:0006351(transcription, DNA-templated);GO:0006355(regulation of transcription, DNA-templated);GO:0006783(heme biosynthetic process);GO:0009740(gibberellic acid mediated signaling pathway);GO:0009959(negative gravitropism);GO:0010029(regulation of seed germination);GO:001…	04075(Plant hormone signal transduction)	K16189	NA		Transcription factor like [Actinidia chinensis var. chinensis]	mrna	19.9805	19.9642	20.4411	47.3801	45.4481	45.4044	0.436842	-1.19482	9.20036e-193	3.1248e-191	down	yes
TEA010243	TEA010243		TEA010243.1	GO:0005634(nucleus);GO:0009625(response to insect);GO:0030246(carbohydrate binding);GO:0043394(proteoglycan binding)	NA	NA	NA		protein PHLOEM PROTEIN 2-LIKE A1-like [Coffea eugenioides]	mrna	65.8341	64.4881	64.2339	17.2739	15.5425	15.5085	4.026	2.00935	1.45494e-192	4.92434e-191	up	yes
TEA020777	TEA020777		TEA020777.1	GO:0004672(protein kinase activity)	00051(Fructose and mannose metabolism)	K19355	EC:3.2.1.78		Serine/threonine-protein kinase [Actinidia chinensis var. chinensis]	mrna	2.64775	2.44893	1.99167	15.3386	14.4475	13.3329	0.16439	-2.6048	1.48962e-192	5.03585e-191	down	yes
TEA030888	TEA030888		TEA030888.1	GO:0004930(G-protein coupled receptor activity);GO:0004970(ionotropic glutamate receptor activity);GO:0005217(intracellular ligand-gated ion channel activity);GO:0005576(extracellular region);GO:0006811(ion transport);GO:0006874(cellular calcium ion homeostasis);GO:0007186(G-protein coupled receptor signaling pathway);GO:0007267(cell-cell signaling);GO:0009416(response to light stimulus);GO:00096…	NA	NA	NA		Glutamate receptor 3.6 like [Actinidia chinensis var. chinensis]	mrna	11.6886	12.7584	11.9364	27.782	28.4158	27.693	0.4337	-1.20523	2.91029e-192	9.82722e-191	down	yes
TEA024345	TEA024345		TEA024345.1	GO:0005351(carbohydrate:proton symporter activity);GO:0005355(glucose transmembrane transporter activity);GO:0005887(integral component of plasma membrane);GO:0046323(glucose import)	NA	NA	NA		Polyol transporter like [Actinidia chinensis var. chinensis]	mrna	42.0495	43.6001	40.7134	16.1204	15.4931	16.3822	2.63279	1.39659	3.83455e-192	1.29332e-190	up	yes
TEA010077	TEA010077		TEA010077.1	GO:0005739(mitochondrion);GO:0005773(vacuole);GO:0008289(lipid binding);GO:0015914(phospholipid transport);GO:0016021(integral component of membrane)	NA	NA	NA		PREDICTED: uncharacterized protein LOC100247984 [Vitis vinifera]	mrna	29.6007	28.6323	30.2006	66.0098	64.7098	63.7799	0.454673	-1.1371	2.34171e-191	7.88899e-190	down	yes
TEA024615	TEA024615		TEA024615.1	GO:0005737(cytoplasm);GO:0010345(suberin biosynthetic process);GO:0016740(transferase activity);GO:0016747(transferase activity, transferring acyl groups other than amino-acyl groups);GO:0050734(hydroxycinnamoyltransferase activity);GO:0052325(cell wall pectin biosynthetic process);GO:0102406(omega-hydroxypalmitate O-sinapoyl transferase activity)	00073(Cutin, suberine and wax biosynthesis)	K15400	EC:2.3.1.188		Omega-hydroxypalmitate O-feruloyl transferase [Actinidia chinensis var. chinensis]	mrna	7.33976	6.76138	6.20029	53.7787	60.0392	53.3061	0.121475	-3.04127	8.02238e-191	2.69954e-189	down	yes
TEA005365	TEA005365		TEA005365.1	NA	NA	NA	NA			mrna	185.609	176.186	188.945	8.66343	11.4993	11.8666	17.1949	4.10391	8.65879e-191	2.91033e-189	up	yes
TEA005036	TEA005036		TEA005036.1	GO:0004740(pyruvate dehydrogenase (acetyl-transferring) kinase activity);GO:0005524(ATP binding);GO:0005739(mitochondrion);GO:0009927(histidine phosphotransfer kinase activity);GO:0042803(protein homodimerization activity);GO:0046777(protein autophosphorylation)	NA	NA	NA		[Pyruvate dehydrogenase (acetyl-transferring)] kinase [Actinidia chinensis var. chinensis]	mrna	22.7527	20.7519	21.52	5.56385	5.46203	6.17241	3.78088	1.91872	1.83739e-190	6.16859e-189	up	yes
TEA018614	TEA018614		TEA018614.1	GO:0051213(dioxygenase activity)	00904(Diterpenoid biosynthesis)	K05282	EC:1.14.11.12		gibberellin 20-oxidase 2 [Camellia sinensis]	mrna	0.391573	0.606036	0.330529	24.162	23.1756	26.9099	0.017888	-5.80487	3.1594e-190	1.05947e-188	down	yes
TEA027093	TEA027093		TEA027093.1	GO:0004197(cysteine-type endopeptidase activity);GO:0005615(extracellular space);GO:0005764(lysosome);GO:0051603(proteolysis involved in cellular protein catabolic process)	NA	NA	NA		Cysteine protease RD21B precursor [Actinidia chinensis var. chinensis]	mrna	43.2961	43.0042	42.1829	16.187	16.8273	16.3727	2.60156	1.37938	5.98737e-190	2.00549e-188	up	yes
TEA023872	TEA023872		TEA023872.1	GO:0009507(chloroplast);GO:0009517(PSII associated light-harvesting complex II);GO:0009523(photosystem II);GO:0009534(chloroplast thylakoid);GO:0009535(chloroplast thylakoid membrane);GO:0009579(thylakoid);GO:0010027(thylakoid membrane organization);GO:0010196(nonphotochemical quenching);GO:0015979(photosynthesis);GO:0016020(membrane);GO:0016021(integral component of membrane);GO:0016168(chloroph…	00195(Photosynthesis)	K03542	NA		hypothetical protein B456_009G245800 [Gossypium raimondii]	mrna	15.3713	14.9769	15.2879	82.1606	79.2053	95.7528	0.17749	-2.49419	7.46267e-190	2.49678e-188	down	yes
TEA027935	TEA027935		TEA027935.1	GO:0001228(transcriptional activator activity, RNA polymerase II transcription regulatory region sequence-specific DNA binding);GO:0005634(nucleus);GO:0006357(regulation of transcription by RNA polymerase II)	NA	NA	NA		Extensin-1 like [Actinidia chinensis var. chinensis]	mrna	9.73802	9.74554	9.72397	0.538652	0.483801	0.494726	19.2512	4.26688	2.75724e-189	9.2143e-188	up	yes
TEA020490	TEA020490		TEA020490.1	GO:0004674(protein serine/threonine kinase activity);GO:0005886(plasma membrane);GO:0006468(protein phosphorylation);GO:0006952(defense response);GO:0009506(plasmodesma)	NA	NA	NA		G-type lectin S-receptor-like serine/threonine-protein kinase [Actinidia chinensis var. chinensis]	mrna	8.43459	8.26317	8.76031	0.393427	0.501611	0.612904	16.8827	4.07747	3.85285e-189	1.28609e-187	up	yes
TEA031301	TEA031301		TEA031301.1	GO:0001228(transcriptional activator activity, RNA polymerase II transcription regulatory region sequence-specific DNA binding);GO:0005634(nucleus);GO:0006357(regulation of transcription by RNA polymerase II)	NA	NA	NA		Extensin-1 like [Actinidia chinensis var. chinensis]	mrna	8.51397	7.93295	8.06781	0.460741	0.362989	0.474754	18.8795	4.23875	5.18022e-189	1.72719e-187	up	yes
TEA000885	TEA000885		TEA000885.1	GO:0003824(catalytic activity);GO:0004467(long-chain fatty acid-CoA ligase activity);GO:0005524(ATP binding);GO:0005634(nucleus);GO:0005783(endoplasmic reticulum);GO:0006631(fatty acid metabolic process);GO:0006633(fatty acid biosynthetic process);GO:0008152(metabolic process);GO:0009506(plasmodesma);GO:0010025(wax biosynthetic process);GO:0010143(cutin biosynthetic process);GO:0010311(lateral ro…	00061(Fatty acid biosynthesis);00071(Fatty acid degradation);04146(Peroxisome)	K01897	EC:6.2.1.3		Long chain acyl-CoA synthetase [Actinidia chinensis var. chinensis]	mrna	34.9933	35.9139	36.7132	14.7126	15.0414	15.0409	2.40251	1.26455	1.54207e-188	5.13572e-187	up	yes
TEA031856	TEA031856		TEA031856.1	GO:0005634(nucleus);GO:0005654(nucleoplasm);GO:0016020(membrane);GO:0043621(protein self-association)	NA	NA	NA		Protein MICRORCHIDIA like [Actinidia chinensis var. chinensis]	mrna	15.3665	14.9709	15.0669	4.14528	4.38226	3.69119	3.71595	1.89373	1.83695e-188	6.1108e-187	up	yes
TEA006218	TEA006218		TEA006218.1	GO:0000103(sulfate assimilation);GO:0005737(cytoplasm);GO:0006457(protein folding);GO:0015035(protein disulfide oxidoreductase activity);GO:0016671(oxidoreductase activity, acting on a sulfur group of donors, disulfide as acceptor);GO:0034599(cellular response to oxidative stress);GO:0045454(cell redox homeostasis);GO:0055114(oxidation-reduction process)	NA	NA	NA		Thioredoxin-like [Actinidia chinensis var. chinensis]	mrna	99.4848	98.8878	99.748	227.995	237.666	255.627	0.413317	-1.27468	1.95482e-188	6.49547e-187	down	yes
TEA021003	TEA021003		TEA021003.1	GO:0005829(cytosol);GO:0009611(response to wounding);GO:0016787(hydrolase activity);GO:0046872(metal ion binding)	NA	NA	NA		Nudix hydrolase [Actinidia chinensis var. chinensis]	mrna	3.89137	2.92014	2.71948	22.3961	20.9713	21.7998	0.146254	-2.77345	2.06378e-188	6.84973e-187	down	yes
TEA027647	TEA027647		TEA027647.1	GO:0000139(Golgi membrane);GO:0005515(protein binding);GO:0005768(endosome);GO:0005794(Golgi apparatus);GO:0005802(trans-Golgi network);GO:0005886(plasma membrane);GO:0016021(integral component of membrane);GO:0016757(transferase activity, transferring glycosyl groups);GO:0016759(cellulose synthase activity);GO:0042803(protein homodimerization activity);GO:0071555(cell wall organization)	NA	NA	NA		Xyloglucan glycosyltransferase [Actinidia chinensis var. chinensis]	mrna	16.4986	17.528	16.2782	3.97611	3.18875	3.65975	4.64726	2.21638	6.1302e-188	2.03231e-186	up	yes
TEA027541	TEA027541		TEA027541.1	GO:0005794(Golgi apparatus);GO:0016413(O-acetyltransferase activity);GO:0071554(cell wall organization or biogenesis)	NA	NA	NA		Protein trichome birefringence-like [Actinidia chinensis var. chinensis]	mrna	13.1557	14.4406	14.5169	42.9942	40.7911	47.6147	0.320496	-1.64162	7.12998e-188	2.36108e-186	down	yes
TEA022577	TEA022577		TEA022577.1	GO:0005768(endosome);GO:0005774(vacuolar membrane);GO:0005802(trans-Golgi network);GO:0008757(S-adenosylmethionine-dependent methyltransferase activity);GO:0032259(methylation)	NA	NA	NA		Methyltransferase [Actinidia chinensis var. chinensis]	mrna	42.0566	40.382	42.2865	17.4368	16.1071	16.5729	2.48869	1.31539	1.49851e-187	4.95103e-186	up	yes
TEA027538	TEA027538		TEA027538.1	GO:0005737(cytoplasm);GO:0005886(plasma membrane);GO:0006979(response to oxidative stress);GO:0016491(oxidoreductase activity);GO:0046686(response to cadmium ion);GO:0055114(oxidation-reduction process)	NA	NA	NA		hypothetical protein CR513_44265, partial [Mucuna pruriens]	mrna	21.1829	22.1117	20.2892	58.9674	58.0729	55.1905	0.369178	-1.43761	1.5553e-187	5.13285e-186	down	yes
TEA025765	TEA025765		TEA025765.1	GO:0003006(developmental process involved in reproduction);GO:0005886(plasma membrane);GO:0006811(ion transport);GO:0006857(oligopeptide transport);GO:0010039(response to iron ion);GO:0016021(integral component of membrane);GO:0048316(seed development);GO:0051980(iron-nicotianamine transmembrane transporter activity);GO:0055072(iron ion homeostasis);GO:0055085(transmembrane transport)	NA	NA	NA		Metal-nicotianamine transporter like [Actinidia chinensis var. chinensis]	mrna	16.6878	17.7759	17.8478	3.84177	3.89835	4.63921	4.22571	2.07919	9.1155e-187	3.00492e-185	up	yes
TEA029802	TEA029802		TEA029802.1	GO:0016787(hydrolase activity)	00590(Arachidonic acid metabolism);04146(Peroxisome)	K08726	EC:3.3.2.10;EC:3.1.3.76		Lipid-phosphate phosphatase [Actinidia chinensis var. chinensis]	mrna	11.3174	10.8565	11.7654	1.04479	0.990912	0.952043	11.3596	3.50583	1.42459e-186	4.69084e-185	up	yes
TEA018926	TEA018926		TEA018926.1	GO:0004066(asparagine synthase (glutamine-hydrolyzing) activity);GO:0004071(aspartate-ammonia ligase activity);GO:0005524(ATP binding);GO:0005829(cytosol);GO:0006529(asparagine biosynthetic process);GO:0006541(glutamine metabolic process);GO:0009646(response to absence of light);GO:0042803(protein homodimerization activity);GO:0070981(L-asparagine biosynthetic process)	00250(Alanine, aspartate and glutamate metabolism)	K01953	EC:6.3.5.4		PREDICTED: asparagine synthetase [glutamine-hydrolyzing] 3 [Juglans regia]	mrna	56.7127	58.0637	56.5115	26.2044	27.9935	26.6605	2.11837	1.08295	3.05767e-186	1.00568e-184	up	yes
TEA030632	TEA030632		TEA030632.1	NA	NA	NA	NA		hypothetical protein CEY00_Acc09533 [Actinidia chinensis var. chinensis]	mrna	2.89996	3.28847	3.64703	22.891	23.9412	23.2389	0.140364	-2.83275	6.78632e-185	2.22452e-183	down	yes
TEA027825	TEA027825		TEA027825.1	GO:0005737(cytoplasm);GO:0005829(cytosol);GO:0008270(zinc ion binding);GO:0009809(lignin biosynthetic process);GO:0045551(cinnamyl-alcohol dehydrogenase activity);GO:0052747(sinapyl alcohol dehydrogenase activity);GO:0055114(oxidation-reduction process)	00940(Phenylpropanoid biosynthesis)	K00083	EC:1.1.1.195		ADH_zinc_N domain-containing protein/ADH_N domain-containing protein [Cephalotus follicularis]	mrna	12.1926	13.9568	13.804	40.0103	40.1783	42.6747	0.325186	-1.62066	6.8841e-185	2.25404e-183	down	yes
TEA014801	TEA014801		TEA014801.1	GO:0005249(voltage-gated potassium channel activity);GO:0005887(integral component of plasma membrane);GO:0042391(regulation of membrane potential)	NA	NA	NA		Potassium channel AKT2/3 like [Actinidia chinensis var. chinensis]	mrna	7.21336	7.15601	8.80569	28.584	29.1123	26.2021	0.276228	-1.85607	1.41264e-184	4.62018e-183	down	yes
TEA023243	TEA023243		TEA023243.1	GO:0005515(protein binding);GO:0005737(cytoplasm);GO:0005829(cytosol);GO:0006559(L-phenylalanine catabolic process);GO:0006952(defense response);GO:0006979(response to oxidative stress);GO:0009611(response to wounding);GO:0009699(phenylpropanoid biosynthetic process);GO:0009800(cinnamic acid biosynthetic process);GO:0045548(phenylalanine ammonia-lyase activity);GO:0080167(response to karrikin)	00360(Phenylalanine metabolism);00940(Phenylpropanoid biosynthesis)	K10775	EC:4.3.1.24		phenylalanine ammonia-lyase [Camellia sinensis]	mrna	18.3771	18.0145	17.8696	41.5469	45.0963	45.6373	0.410198	-1.28561	3.52159e-184	1.15048e-182	down	yes
TEA013314	TEA013314		TEA013314.1	GO:0003723(RNA binding);GO:0005739(mitochondrion);GO:0008150(biological_process)	NA	NA	NA		Pentatricopeptide repeat-containing protein [Actinidia chinensis var. chinensis]	mrna	6.49427	6.59449	6.78744	18.3294	18.0927	19.7879	0.353607	-1.49978	5.72191e-184	1.86721e-182	down	yes
TEA014470	TEA014470		TEA014470.1	GO:0005739(mitochondrion);GO:0005886(plasma membrane);GO:0008150(biological_process);GO:0016021(integral component of membrane)	NA	NA	NA		Kinesin-like protein [Actinidia chinensis var. chinensis]	mrna	1.76279	1.6088	1.94954	11.3904	10.9361	10.5209	0.161996	-2.62597	8.12655e-184	2.64895e-182	down	yes
TEA033282	TEA033282		TEA033282.1	GO:0004664(prephenate dehydratase activity);GO:0009094(L-phenylalanine biosynthetic process);GO:0009507(chloroplast);GO:0009570(chloroplast stroma);GO:0047769(arogenate dehydratase activity)	00400(Phenylalanine, tyrosine and tryptophan biosynthesis)	K05359	EC:4.2.1.91;EC:4.2.1.51		PREDICTED: arogenate dehydratase 3, chloroplastic [Vitis vinifera]	mrna	51.679	52.8128	53.0862	17.3664	15.7368	15.8646	3.21799	1.68616	1.84732e-183	6.01484e-182	up	yes
TEA022728	TEA022728		TEA022728.1	GO:0000184(nuclear-transcribed mRNA catabolic process, nonsense-mediated decay);GO:0003723(RNA binding);GO:0003729(mRNA binding);GO:0003743(translation initiation factor activity);GO:0005515(protein binding);GO:0005634(nucleus);GO:0005829(cytosol);GO:0006413(translational initiation);GO:0006446(regulation of translational initiation);GO:0009651(response to salt stress);GO:0016032(viral process);G…	03013(RNA transport);03015(mRNA surveillance pathway);03018(RNA degradation)	K13126	NA		polyadenylate-binding protein 8-like [Sesamum indicum]	mrna	127.035	121.069	124.195	60.4525	59.1221	55.3323	2.12856	1.08988	2.36158e-183	7.68068e-182	up	yes
TEA003024	TEA003024		TEA003024.1	GO:0016021(integral component of membrane)	NA	NA	NA		Transmembrane 9 superfamily member 11 like [Actinidia chinensis var. chinensis]	mrna	110.529	114.474	108.004	54.3259	53.2983	51.6784	2.0904	1.06378	2.5701e-183	8.34954e-182	up	yes
TEA033265	TEA033265		TEA033265.1	GO:0008047(enzyme activator activity);GO:0008987(quinolinate synthetase A activity);GO:0009060(aerobic respiration);GO:0009435(NAD biosynthetic process);GO:0009507(chloroplast);GO:0016226(iron-sulfur cluster assembly);GO:0016740(transferase activity);GO:0034628('de novo' NAD biosynthetic process from aspartate);GO:0042803(protein homodimerization activity);GO:0046872(metal ion binding);GO:0051176…	00760(Nicotinate and nicotinamide metabolism)	K03517	EC:2.5.1.72		Quinolinate synthase [Actinidia chinensis var. chinensis]	mrna	17.0218	17.8005	17.5806	36.3467	37.4848	35.8303	0.477859	-1.06534	2.91232e-182	9.44026e-181	down	yes
TEA022647	TEA022647		TEA022647.1	GO:0006629(lipid metabolic process);GO:0016020(membrane);GO:0016298(lipase activity)	00561(Glycerolipid metabolism)	K01054	EC:3.1.1.23		Caffeoylshikimate esterase, partial [Actinidia chinensis var. chinensis]	mrna	43.27	40.1087	42.5076	9.01207	7.76956	6.67746	5.36621	2.4239	4.34484e-182	1.40681e-180	up	yes
TEA004475	TEA004475		TEA004475.1	GO:0005886(plasma membrane);GO:0009416(response to light stimulus);GO:0009958(positive gravitropism);GO:0016567(protein ubiquitination);GO:0071944(cell periphery)	03050(Proteasome)	K03063	NA		BTB/POZ domain-containing protein [Actinidia chinensis var. chinensis]	mrna	9.57359	11.647	10.8635	30.233	30.2515	31.9496	0.347102	-1.52657	4.88136e-182	1.57878e-180	down	yes
TEA024815	TEA024815		TEA024815.1	GO:0003674(molecular_function);GO:0005515(protein binding);GO:0005576(extracellular region);GO:0008150(biological_process);GO:0016021(integral component of membrane);GO:0050832(defense response to fungus)	NA	NA	NA		BAG-associated GRAM protein [Actinidia chinensis var. chinensis]	mrna	43.3615	44.4421	42.7263	15.5932	17.3457	16.7548	2.62669	1.39325	7.2666e-182	2.34503e-180	up	yes
TEA031195	TEA031195		TEA031195.1	GO:0005198(structural molecule activity);GO:0009507(chloroplast);GO:0009534(chloroplast thylakoid);GO:0009535(chloroplast thylakoid membrane);GO:0009941(chloroplast envelope);GO:0016020(membrane)	NA	NA	NA		Plastid-lipid-associated protein [Actinidia chinensis var. chinensis]	mrna	41.2503	41.9871	42.5753	88.7049	96.0985	93.3213	0.452361	-1.14445	1.11641e-181	3.59883e-180	down	yes
TEA011382	TEA011382		TEA011382.1	GO:0003824(catalytic activity);GO:0005524(ATP binding);GO:0005739(mitochondrion);GO:0005777(peroxisome);GO:0005778(peroxisomal membrane);GO:0008152(metabolic process);GO:0008756(o-succinylbenzoate-CoA ligase activity);GO:0009507(chloroplast);GO:0016021(integral component of membrane);GO:0016208(AMP binding);GO:0031969(chloroplast membrane);GO:0042372(phylloquinone biosynthetic process)	00130(Ubiquinone and other terpenoid-quinone biosynthesis)	K14760	EC:6.2.1.26		2-succinylbenzoate--CoA ligase/peroxisomal like [Actinidia chinensis var. chinensis]	mrna	16.5128	19.1878	18.6124	49.9436	49.4682	47.4852	0.369735	-1.43543	1.59745e-181	5.14379e-180	down	yes
TEA028149	TEA028149		TEA028149.1	GO:0004788(thiamine diphosphokinase activity);GO:0009229(thiamine diphosphate biosynthetic process)	00730(Thiamine metabolism)	K00949	EC:2.7.6.2		thiamine pyrophosphokinase 1 isoform X1 [Citrus sinensis]	mrna	63.3128	66.7141	66.263	21.547	20.1787	21.1445	3.12215	1.64254	1.99795e-181	6.4263e-180	up	yes
TEA033573	TEA033573		TEA033573.1	GO:0005515(protein binding);GO:0009507(chloroplast);GO:0009523(photosystem II);GO:0009534(chloroplast thylakoid);GO:0009535(chloroplast thylakoid membrane);GO:0009579(thylakoid);GO:0009654(photosystem II oxygen evolving complex);GO:0009735(response to cytokinin);GO:0010270(photosystem II oxygen evolving complex assembly);GO:0015979(photosynthesis)	00195(Photosynthesis)	K03541	NA		Biotin carboxyl carrier protein of acetyl-CoA carboxylase [Actinidia chinensis var. chinensis]	mrna	39.6603	38.1497	37.6492	117.734	105.233	118.295	0.338331	-1.56349	2.45358e-181	7.8831e-180	down	yes
TEA017373	TEA017373		TEA017373.1	GO:0004420(hydroxymethylglutaryl-CoA reductase (NADPH) activity);GO:0005778(peroxisomal membrane);GO:0005789(endoplasmic reticulum membrane);GO:0008299(isoprenoid biosynthetic process);GO:0016126(sterol biosynthetic process)	00900(Terpenoid backbone biosynthesis)	K00021	EC:1.1.1.34		3-hydroxy-3-methylglutaryl coenzyme A reductase [Camellia sinensis]	mrna	33.5983	34.8052	37.2017	11.1405	9.477	9.7996	3.4719	1.79572	3.80398e-181	1.22083e-179	up	yes
TEA024152	TEA024152		TEA024152.1	GO:0005515(protein binding);GO:0005783(endoplasmic reticulum);GO:0031640(killing of cells of other organism)	NA	NA	NA		type 2 ribosome-inactivating protein precursor [Camellia sinensis]	mrna	14.5688	13.726	14.82	41.1099	39.1512	38.5037	0.363027	-1.46185	7.68624e-181	2.46408e-179	down	yes
TEA002602	TEA002602		TEA002602.1	GO:0003873(6-phosphofructo-2-kinase activity);GO:0004331(fructose-2,6-bisphosphate 2-phosphatase activity);GO:0005524(ATP binding);GO:0005634(nucleus);GO:0005829(cytosol);GO:0005886(plasma membrane);GO:0006000(fructose metabolic process);GO:0006002(fructose 6-phosphate metabolic process);GO:0006003(fructose 2,6-bisphosphate metabolic process);GO:0043609(regulation of carbon utilization);GO:200107…	00051(Fructose and mannose metabolism)	K01103	EC:2.7.1.105;EC:3.1.3.46		Fructose-2,6-bisphosphatase [Actinidia chinensis var. chinensis]	mrna	7.14206	9.57239	7.03008	41.0076	41.0413	38.4572	0.19704	-2.34344	3.24809e-180	1.03786e-178	down	yes
TEA006799	TEA006799		TEA006799.1	GO:0005509(calcium ion binding);GO:0005515(protein binding);GO:0009507(chloroplast);GO:0009535(chloroplast thylakoid membrane);GO:0009543(chloroplast thylakoid lumen);GO:0009570(chloroplast stroma);GO:0009579(thylakoid);GO:0009654(photosystem II oxygen evolving complex);GO:0016020(membrane);GO:0019898(extrinsic component of membrane);GO:0030095(chloroplast photosystem II);GO:0031977(thylakoid lum…	NA	NA	NA		PsbP domain-containing protein [Actinidia chinensis var. chinensis]	mrna	18.2975	19.6963	19.5674	57.2339	57.6803	51.9469	0.344965	-1.53548	3.27681e-180	1.04589e-178	down	yes
TEA019086	TEA019086		TEA019086.1	GO:0005634(nucleus)	NA	NA	NA		Histone H4 [Corchorus olitorius]	mrna	9.85767	9.15847	8.57389	31.5174	31.4378	29.1823	0.299444	-1.73964	4.71506e-180	1.5033e-178	down	yes
TEA024480	TEA024480		TEA024480.1	GO:0004674(protein serine/threonine kinase activity);GO:0005886(plasma membrane);GO:0006468(protein phosphorylation);GO:0006952(defense response);GO:0009506(plasmodesma);GO:0031625(ubiquitin protein ligase binding)	NA	NA	NA		uncharacterized protein LOC113723237 [Coffea arabica]	mrna	21.7353	23.7625	22.3323	4.02819	4.02653	3.74071	5.75054	2.5237	5.46013e-180	1.73895e-178	up	yes
TEA028415	TEA028415		TEA028415.1	GO:0004842(ubiquitin-protein transferase activity);GO:0005634(nucleus)	NA	NA	NA		F-box/LRR-repeat protein [Actinidia chinensis var. chinensis]	mrna	24.006	23.8714	25.4929	7.5236	7.03856	7.51183	3.32384	1.73285	5.51635e-180	1.75302e-178	up	yes
TEA015527	TEA015527		TEA015527.1	GO:0004674(protein serine/threonine kinase activity);GO:0005524(ATP binding);GO:0005886(plasma membrane);GO:0006468(protein phosphorylation);GO:0016020(membrane);GO:0016021(integral component of membrane);GO:0016301(kinase activity)	NA	NA	NA		receptor-like protein kinase HSL1 [Ziziphus jujuba]	mrna	14.8525	15.3548	16.3286	3.96448	4.02789	3.75249	3.96223	1.98631	2.58801e-179	8.21538e-178	up	yes
TEA029655	TEA029655		TEA029655.1	GO:0003674(molecular_function);GO:0005634(nucleus);GO:0008150(biological_process)	NA	NA	NA		PREDICTED: uncharacterized protein LOC18608721 [Theobroma cacao]	mrna	24.4369	25.2619	25.0972	5.75537	5.43056	5.44293	4.49796	2.16927	3.38704e-179	1.07401e-177	up	yes
TEA009552	TEA009552		TEA009552.1	GO:0005215(transporter activity);GO:0005524(ATP binding);GO:0005886(plasma membrane);GO:0016887(ATPase activity)	NA	NA	NA		PREDICTED: ABC transporter F family member 1 isoform X1 [Nelumbo nucifera]	mrna	62.1848	58.9852	59.7677	27.278	28.0145	27.4912	2.18567	1.12807	4.76882e-179	1.50889e-177	up	yes
TEA013933	TEA013933		TEA013933.1	GO:0003674(molecular_function);GO:0008150(biological_process)	NA	NA	NA		Protein ApaG like [Actinidia chinensis var. chinensis]	mrna	26.4042	23.8555	22.5392	65.4027	64.6069	62.426	0.378302	-1.40239	5.1563e-179	1.62971e-177	down	yes
TEA029422	TEA029422		TEA029422.1	GO:0005829(cytosol);GO:0008202(steroid metabolic process);GO:0009611(response to wounding);GO:0010051(xylem and phloem pattern formation);GO:0035671(enone reductase activity);GO:0047787(delta4-3-oxosteroid 5beta-reductase activity);GO:0055114(oxidation-reduction process)	00040(Pentose and glucuronate interconversions)	K01184	EC:3.2.1.15		3-oxo-Delta(4,5)-steroid 5-beta-reductase [Vitis vinifera]	mrna	18.781	18.9545	17.4877	4.30984	4.91239	4.50821	4.02196	2.0079	4.78062e-178	1.50934e-176	up	yes
TEA026579	TEA026579		TEA026579.1	GO:0004674(protein serine/threonine kinase activity);GO:0005886(plasma membrane);GO:0006468(protein phosphorylation);GO:0006952(defense response);GO:0009506(plasmodesma)	NA	NA	NA		Cysteine-rich receptor-like protein kinase [Actinidia chinensis var. chinensis]	mrna	15.2533	15.7374	16.3112	3.36727	2.95911	3.17009	4.981	2.31644	5.75396e-178	1.81468e-176	up	yes
TEA001993	TEA001993		TEA001993.1	GO:0005215(transporter activity);GO:0005886(plasma membrane);GO:0006857(oligopeptide transport);GO:0010336(gibberellic acid homeostasis);GO:0016020(membrane);GO:0016021(integral component of membrane);GO:0022857(transmembrane transporter activity);GO:0042128(nitrate assimilation);GO:0055085(transmembrane transport);GO:0097708(intracellular vesicle)	NA	NA	NA		Protein NRT1/ PTR FAMILY 3.1 like [Actinidia chinensis var. chinensis]	mrna	16.8404	16.4463	17.4046	40.6548	45.6491	45.3207	0.38512	-1.37662	5.80186e-178	1.8278e-176	down	yes
TEA033745	TEA033745		TEA033745.1	NA	NA	NA	NA		late embryogenesis abundant protein [Camellia sinensis]	mrna	41.1209	43.1176	42.1056	88.2708	92.3181	87.4965	0.471283	-1.08533	7.7392e-178	2.43288e-176	down	yes
TEA017289	TEA017289		TEA017289.1	GO:0002184(cytoplasmic translational termination);GO:0009507(chloroplast);GO:0032544(plastid translation);GO:0043023(ribosomal large subunit binding)	NA	NA	NA		Ribosome-recycling factor like [Actinidia chinensis var. chinensis]	mrna	51.6719	54.8991	48.5342	112.93	113.037	119.012	0.449607	-1.15326	8.30167e-178	2.60688e-176	down	yes
TEA012343	TEA012343		TEA012343.1	GO:0004674(protein serine/threonine kinase activity);GO:0005886(plasma membrane);GO:0006468(protein phosphorylation);GO:0006952(defense response);GO:0009506(plasmodesma)	NA	NA	NA		G-type lectin S-receptor-like serine/threonine-protein kinase [Actinidia chinensis var. chinensis]	mrna	10.6569	11.0713	11.8241	1.48233	1.07116	1.33419	8.63039	3.10943	1.60113e-177	5.01705e-176	up	yes
TEA032135	TEA032135		TEA032135.1	GO:0005515(protein binding);GO:0005737(cytoplasm);GO:0005829(cytosol);GO:0009809(lignin biosynthetic process);GO:0009963(positive regulation of flavonoid biosynthetic process);GO:0010252(auxin homeostasis);GO:0016020(membrane);GO:0016740(transferase activity);GO:0047172(shikimate O-hydroxycinnamoyltransferase activity);GO:0047205(quinate O-hydroxycinnamoyltransferase activity);GO:0071555(cell wal…	00940(Phenylpropanoid biosynthesis);00945(Stilbenoid, diarylheptanoid and gingerol biosynthesis);00941(Flavonoid biosynthesis)	K13065	EC:2.3.1.133		hydroxycinnamoyl transferase [Camellia sinensis]	mrna	27.8709	28.3411	28.4158	6.17159	7.13389	5.58816	4.47917	2.16323	1.76442e-177	5.52278e-176	up	yes
TEA032710	TEA032710		TEA032710.1	GO:0016298(lipase activity)	00561(Glycerolipid metabolism)	K00679	EC:2.3.1.158		GDSL esterase/lipase [Actinidia chinensis var. chinensis]	mrna	17.2473	19.3146	20.4176	2.45543	2.38056	2.27745	8.01012	3.00182	4.68799e-177	1.4658e-175	up	yes
TEA009874	TEA009874		TEA009874.1	GO:0002181(cytoplasmic translation);GO:0003723(RNA binding);GO:0003735(structural constituent of ribosome);GO:0022625(cytosolic large ribosomal subunit)	03010(Ribosome)	K02940	NA		60S ribosomal protein [Actinidia chinensis var. chinensis]	mrna	127.127	125.083	126.584	57.1518	57.1334	58.8762	2.18752	1.1293	5.84002e-177	1.82405e-175	up	yes
TEA010512	TEA010512		TEA010512.1	GO:0004364(glutathione transferase activity);GO:0005737(cytoplasm);GO:0006749(glutathione metabolic process)	00480(Glutathione metabolism)	K00799	EC:2.5.1.18		Glutathione S-transferase [Actinidia chinensis var. chinensis]	mrna	24.4835	21.2115	24.8561	61.8443	62.7546	64.1534	0.373776	-1.41975	1.35202e-176	4.21833e-175	down	yes
TEA011463	TEA011463		TEA011463.1	GO:0005680(anaphase-promoting complex);GO:0045842(positive regulation of mitotic metaphase/anaphase transition);GO:0061630(ubiquitin protein ligase activity);GO:0097602(cullin family protein binding)	NA	NA	NA		E3 ubiquitin-protein ligase dma1 [Actinidia chinensis var. chinensis]	mrna	3.228	3.23303	3.10541	12.8296	11.9322	11.8055	0.261612	-1.9345	2.69247e-176	8.3826e-175	down	yes
TEA021850	TEA021850		TEA021850.1	GO:0005515(protein binding);GO:0005622(intracellular);GO:0005623(cell);GO:0005786(signal recognition particle, endoplasmic reticulum targeting);GO:0009507(chloroplast);GO:0009535(chloroplast thylakoid membrane);GO:0009570(chloroplast stroma);GO:0009644(response to high light intensity);GO:0009941(chloroplast envelope);GO:0042802(identical protein binding);GO:0045038(protein import into chloroplas…	NA	NA	NA		signal recognition particle 43 kDa protein, chloroplastic [Helianthus annuus]	mrna	48.3866	47.3594	53.3618	127.486	120.914	119.201	0.405624	-1.30179	3.26927e-176	1.01675e-174	down	yes
TEA001020	TEA001020		TEA001020.1	GO:0005507(copper ion binding);GO:0009505(plant-type cell wall);GO:0009506(plasmodesma);GO:0016722(oxidoreductase activity, oxidizing metal ions)	NA	NA	NA		L-ascorbate oxidase [Camellia sinensis]	mrna	16.0063	17.0547	16.868	3.23692	3.70133	3.30396	4.87484	2.28535	5.20906e-176	1.61831e-174	up	yes
TEA019730	TEA019730		TEA019730.1	GO:0003677(DNA binding);GO:0005634(nucleus);GO:0006355(regulation of transcription, DNA-templated)	03010(Ribosome)	K02964	NA		Increased DNA methylation like [Actinidia chinensis var. chinensis]	mrna	46.3029	45.526	43.5708	20.5662	22.1291	21.2278	2.11817	1.08282	7.7572e-176	2.40738e-174	up	yes
TEA029526	TEA029526		TEA029526.1	NA	NA	NA	NA		B3 domain-containing protein [Actinidia chinensis var. chinensis]	mrna	28.7798	28.8347	30.9793	2.32302	2.51184	3.37677	10.7888	3.43147	8.5434e-176	2.64854e-174	up	yes
TEA014462	TEA014462		TEA014462.1	GO:0005634(nucleus);GO:0008568(microtubule-severing ATPase activity);GO:0031122(cytoplasmic microtubule organization)	NA	NA	NA		PREDICTED: katanin p60 ATPase-containing subunit A1 [Cucumis sativus]	mrna	36.3789	33.6846	34.5678	13.2251	13.2059	13.0121	2.65271	1.40747	1.33703e-175	4.13615e-174	up	yes
TEA011854	TEA011854		TEA011854.1	GO:0005509(calcium ion binding);GO:0005739(mitochondrion);GO:0005773(vacuole);GO:0005774(vacuolar membrane);GO:0005783(endoplasmic reticulum);GO:0005789(endoplasmic reticulum membrane);GO:0005794(Golgi apparatus);GO:0005886(plasma membrane);GO:0006457(protein folding);GO:0009505(plant-type cell wall);GO:0009506(plasmodesma);GO:0009507(chloroplast);GO:0016020(membrane);GO:0016021(integral componen…	04141(Protein processing in endoplasmic reticulum);04145(Phagosome)	K08054	NA		Calnexin like [Actinidia chinensis var. chinensis]	mrna	79.4131	81.1663	79.4368	40.1438	38.2506	38.5959	2.05159	1.03674	1.56593e-175	4.83911e-174	up	yes
TEA008364	TEA008364		TEA008364.1	GO:0005788(endoplasmic reticulum lumen)	04141(Protein processing in endoplasmic reticulum);04145(Phagosome)	K08057	NA		Calreticulin like [Actinidia chinensis var. chinensis]	mrna	50.4451	54.6263	48.7065	18.9872	18.7919	18.4328	2.73568	1.4519	1.97476e-175	6.09601e-174	up	yes
TEA024512	TEA024512		TEA024512.1	GO:0004190(aspartic-type endopeptidase activity);GO:0006508(proteolysis);GO:0030163(protein catabolic process)	NA	NA	NA		Aspartic peptidase protein [Actinidia chinensis var. chinensis]	mrna	15.4506	14.1831	15.7228	0.582338	0.836897	0.517326	23.4212	4.54974	2.53763e-175	7.82528e-174	up	yes
TEA003279	TEA003279		TEA003279.1	GO:0000062(fatty-acyl-CoA binding);GO:0003995(acyl-CoA dehydrogenase activity);GO:0005777(peroxisome);GO:0009055(electron transfer activity);GO:0033539(fatty acid beta-oxidation using acyl-CoA dehydrogenase);GO:0050660(flavin adenine dinucleotide binding);GO:0052890(oxidoreductase activity, acting on the CH-CH group of donors, with a flavin as acceptor);GO:0055088(lipid homeostasis)	NA	NA	NA		PREDICTED: uncharacterized protein LOC100259018 [Vitis vinifera]	mrna	56.3553	55.7089	49.0032	142.312	142.436	150.658	0.369925	-1.4347	2.6886e-175	8.28209e-174	down	yes
TEA000605	TEA000605		TEA000605.1	GO:0005887(integral component of plasma membrane);GO:0043231(intracellular membrane-bounded organelle);GO:0043682(copper-transporting ATPase activity)	04016(MAPK signaling pathway - plant)	K17686	EC:3.6.3.54		PREDICTED: probable copper-transporting ATPase HMA5 [Vitis vinifera]	mrna	1.02787	1.19918	1.21919	7.78061	8.13069	8.7039	0.140005	-2.83645	3.18302e-175	9.79477e-174	down	yes
TEA023688	TEA023688		TEA023688.1	GO:0003743(translation initiation factor activity);GO:0009507(chloroplast);GO:0009534(chloroplast thylakoid);GO:0010207(photosystem II assembly)	00860(Porphyrin and chlorophyll metabolism)	K19073	EC:1.3.1.75		NmrA-like protein [Actinidia chinensis var. chinensis]	mrna	21.5415	21.8147	21.5215	54.5605	51.0982	52.6753	0.409752	-1.28718	3.37136e-175	1.03634e-173	down	yes
TEA010474	TEA010474		TEA010474.1	GO:0003674(molecular_function);GO:0005634(nucleus);GO:0005777(peroxisome);GO:0008150(biological_process)	NA	NA	NA		F-box/kelch-repeat protein [Actinidia chinensis var. chinensis]	mrna	63.9786	67.6827	72.2349	24.4954	25.7526	24.5794	2.72489	1.4462	3.69591e-175	1.13491e-173	up	yes
TEA019548	TEA019548		TEA019548.1	GO:0008422(beta-glucosidase activity);GO:0009251(glucan catabolic process)	00500(Starch and sucrose metabolism);00460(Cyanoamino acid metabolism);00940(Phenylpropanoid biosynthesis)	K05349	EC:3.2.1.21		beta-glucosidase 4 GH3 family [Camellia sinensis]	mrna	14.0746	13.8789	14.4197	2.97617	2.93694	3.43102	4.53474	2.18102	4.7309e-175	1.45119e-173	up	yes
TEA024230	TEA024230		TEA024230.1	GO:0004806(triglyceride lipase activity);GO:0005634(nucleus);GO:0005737(cytoplasm);GO:0006629(lipid metabolic process);GO:0006952(defense response);GO:0016298(lipase activity);GO:0016787(hydrolase activity)	04626(Plant-pathogen interaction)	K18875	NA		Protein EDS1B like [Actinidia chinensis var. chinensis]	mrna	19.44	21.0883	20.7741	6.37626	6.58185	6.77098	3.10721	1.63562	1.889e-174	5.77622e-173	up	yes
TEA019681	TEA019681		TEA019681.1	GO:0000104(succinate dehydrogenase activity);GO:0005524(ATP binding);GO:0005618(cell wall);GO:0005739(mitochondrion);GO:0005749(mitochondrial respiratory chain complex II, succinate dehydrogenase complex (ubiquinone));GO:0005794(Golgi apparatus);GO:0006099(tricarboxylic acid cycle);GO:0006121(mitochondrial electron transport, succinate to ubiquinone);GO:0008177(succinate dehydrogenase (ubiquinone…	00020(Citrate cycle (TCA cycle));00190(Oxidative phosphorylation)	K00234	EC:1.3.5.1		Succinate dehydrogenase [ubiquinone] flavoprotein subunit 1 like [Actinidia chinensis var. chinensis]	mrna	58.6942	56.8585	57.6645	26.446	24.5521	24.7847	2.28571	1.19264	1.95486e-174	5.97135e-173	up	yes
TEA006949	TEA006949		TEA006949.1	GO:0003674(molecular_function);GO:0005576(extracellular region);GO:0031225(anchored component of membrane);GO:0051707(response to other organism)	03440(Homologous recombination)	K12173	NA		Thaumatin-like protein [Actinidia chinensis var. chinensis]	mrna	29.0586	27.0315	31.0567	0.445714	0.235051	0.170078	102.424	6.67841	1.98807e-174	6.06641e-173	up	yes
TEA028183	TEA028183		TEA028183.1	GO:0005515(protein binding);GO:0005886(plasma membrane);GO:0009416(response to light stimulus);GO:0016567(protein ubiquitination);GO:0042742(defense response to bacterium)	03050(Proteasome)	K03063	NA		hypothetical protein F383_13864 [Gossypium arboreum]	mrna	19.0545	19.46	19.0537	40.296	40.8583	38.7474	0.480128	-1.05851	3.29156e-174	1.00334e-172	down	yes
TEA013876	TEA013876		TEA013876.1	GO:0003743(translation initiation factor activity);GO:0005852(eukaryotic translation initiation factor 3 complex)	03013(RNA transport)	K03251	NA		Eukaryotic translation initiation factor 3 subunit D like [Actinidia chinensis var. chinensis]	mrna	78.6763	80.7277	80.7037	32.4704	32.7057	35.7075	2.38005	1.25099	5.24945e-174	1.59848e-172	up	yes
[truncated: 4,677 more rows]

## Sheet: Table S2
Table S2. Summary of differential abundant metabolites between CsMYB1-OE vs. pBI121 control tea leaves.
[truncated: 598 more rows]

[truncated: 4 more sheets: Table S3, Table S4, Table S5, Table S6]
